# Supplementary material for: QSAR Models for Sweetness: Can They Shape the Future of Nutritional Safety?
Source: Foods. 2026 Apr 23;15(9):1481. doi: 10.3390/foods15091481 (PMC13164466; doi:10.3390/foods15091481)
Supplement: Supplementary file 1 [file foods-15-01481-s001.zip]

Archive with 1 entries (1 files):
- foods-4206877-supplementary.xlsx
