# Supplementary material for: QSAR Models for Sweetness: Can They Shape the Future of Nutritional Safety?
Source: Foods. 2026 Apr 23;15(9):1481. doi: 10.3390/foods15091481 (PMC13164466; doi:10.3390/foods15091481)
Supplement: Supplementary file 1 [file foods-15-01481-s001.zip › foods-4206877-supplementary.xlsx]

## Sheet: Table S1
Set	ID	SMILES	DCW	Expr	Calc	Expr-Calc	DefectSMILES	Applicability			Attribute	Weight value
#	1	ClC1C(O)[C@@](OC1CCl)(OC1OC(CO)C(O)C(O)C1O)CCl	12.5644	2	2.6475	-0.6475	4.0697	YES			#...........	0
+	2	ClC1C(O)[C@@](OC1CO)(OC1OC(CO)C(O)C(O)C1O)CCl	9.3829	1.48	2.0722	-0.5922	2.0638	YES			(...(.......	-0.2018
-	3	ClCC1O[C@](OC2OC(CO)C(O)C(O)C2O)(CCl)C(O)C1O	7.9971	1.89	1.8216	0.0684	3.0777	YES			(...........	-0.2855
+	4	ClC[C@]1(OC(CO)C(O)C1O)OC1OC(CO)C(O)C(O)C1O	5.2199	1.3	1.3194	-0.0194	1.055	YES			/...(.......	0
+	5	BrC1C(O)[C@@](OC1CCl)(OC1OC(CO)C(Cl)C(O)C1O)CCl	12.9636	3.51	2.7197	0.7903	8.0694	No			/...........	0
*	6	ClC1C(O)C(O)C(OC1CO)O[C@@]1(OC(CCl)C(F)C1O)CCl	12.877	3	2.7041	0.2959	8.0612	No			1...(.......	0.3652
*	7	BrC1C(O)C(O)C(OC1CO)O[C@@]1(OC(CBr)C(Br)C1O)CBr	3.9697	3.88	1.0934	2.7866	14.0383	No			1...........	-0.1675
-	8	ClC1C(O)C(O)C(OC1CO)O[C@@]1(OC(CCl)C(Cl)C1O)CCl	15.8461	3.32	3.241	0.079	6.0688	No			2...(.......	0.546
#	9	ClC1C(O)C(O)C(OC1CO)O[C@@]1(OC(CO)C(Cl)C1O)CCl	12.6646	2.34	2.6657	-0.3257	4.0629	YES			2...........	-0.0903
#	10	BrC1C(O)C(O)C(OC1CO)O[C@@]1(OC(CBr)C(O)C1O)CBr	3.5705	2.9	1.0212	1.8788	10.0386	No			2...1.......	0
-	11	ClC1C(O)C(O)C(OC1CO)O[C@@]1(OC(CCl)C(O)C1O)CCl	12.4778	2.8	2.6319	0.1681	4.0614	YES			2...2.......	0
*	12	FC1C(O)C(O)C(OC1CO)O[C@@]1(OC(CF)C(O)C1O)CF	3.5705	1.6	1.0212	0.5788	10.0386	No			3...(.......	-0.1558
+	13	IC1C(O)C(O)C(OC1CO)O[C@@]1(OC(CI)C(O)C1O)CI	3.5705	2.08	1.0212	1.0588	10.0386	No			3...........	-0.2779
#	14	ClC1C(O)C(O)C(OC1CO)O[C@@]1(OC(CO)C(O)C1O)CCl	9.2963	2.08	2.0566	0.0234	2.0555	YES			3...1.......	0
+	15	ClC1C(O)C(O)C(OC1CO)O[C@@]1(OC(CCl)C(Cl)C1O)CO	12.811	2.2	2.6921	-0.4921	5.0629	No			3...2.......	0
#	16	ClC1C(O)C(O)C(OC1CCl)O[C@@]1(OC(CCl)C(O)C1O)CCl	15.6593	2.3	3.2072	-0.9072	6.0673	No			4...(.......	0.6189
#	17	ClC1C(O)C(O)C(OC1CO)O[C@@]1(OC(CO)C(O)C1O)CO	6.2612	0.7	1.5077	-0.8077	1.0496	YES			4...........	-0.885
*	18	BrC1C(O)[C@@](OC1CBr)(OC1OC(CO)C(F)C(O)C1O)CBr	4.0563	3	1.109	1.891	14.0466	No			4...2.......	0
*	19	ClC1C(O)[C@@](OC1CCl)(OC1OC(CO)C(F)C(O)C1O)CCl	12.9636	2.78	2.7197	0.0603	8.0694	No			4...3.......	0
*	20	O1C(CO)C(O)C(O)C(O[C@H]2OC(C)C(O)C(O)C2O)C1Oc1cc(O)c(C(=O)CCc2cc(O)c(OCCC)cc2)c(O)c1	12.9031	3.3	2.7088	0.5912	0.2202	YES			5...(.......	0
+	21	O[C@@]1([C@@H]2[C@](CCC[C@]2(c2c1cccc2)C)(C(O)=O)C)C(O)=O	8.0075	3.19	1.8235	1.3665	0.151	YES			5...........	0
*	22	ClCC1O[C@](OC2OC(CO)C(O)C(O)C2O)(CO)C(O)C1O	4.8156	1.3	1.2463	0.0537	1.0718	YES			5...3.......	0
+	23	ClCC1OC(O[C@@]2(OC(CCl)C(O)C2O)CCl)C(O)C(O)C1O	11.8327	1.4	2.5152	-1.1152	5.0738	No			5...4.......	0
*	24	Clc1c2c([nH]cc2CC(N)C(O)=O)ccc1	8.3802	3	1.8909	1.1091	2.1439	YES			6...........	0
#	25	OC(C(O)C(=O)CO)C(O)CO	-0.4678	-0.04	0.2909	-0.3309	0.0119	YES			=...(.......	-0.1623
#	26	O1c2c(C(=O)C(OC(=O)C)C1c1cc(O)c(OC)cc1)c(O)cc(O)c2	10.8518	2.6	2.3378	0.2622	0.1827	YES			=...........	0.1564
-	27	O1C(CO)C(O)C(O)C(O)C1Oc1ccc(cc1)C1Oc2c(ccc(O)c2)C(=O)C1	7.9888	2.4	1.8201	0.5799	0.1761	YES			=...1.......	0
-	28	OC(C(NC(=O)C)C=O)C(O)C(O)CO	3.5966	-0.26	1.0259	-1.2859	0.0187	YES			=...2.......	0
+	29	O1[C@@H](OC2CC[C@]3([C@@H](CC[C@]4([C@@H]3CC[C@@H]3C5=C[C@](CC[C@]5(CC[C@@]34C)C)(C(O)=O)C)C)C2(C)C)C=O)C(O[C@@H]2OC(C(O)=O)C(O)C(O)C2O)C(O)C(O)C1C(O)=O	8.8687	1.93	1.9792	-0.0492	7.2545	No			=...3.......	0
-	30	O1[C@@H](OC2CC[C@]3([C@@H](CC[C@]4([C@@H]3CC=C3[C@@H]5C[C@](CC[C@]5(CC[C@@]34C)C)(C(O)=O)C)C)C2(C)C)C=O)C(O[C@@H]2OC(C(O)=O)C(O)C(O)C2O)C(O)C(O)C1C(O)=O	10.5819	2	2.289	-0.289	7.2543	No			=...4.......	0
*	31	O1C(C(O)=O)C(O)C(O)C(OC2OC(C(O)=O)C(O)C(O)C2O)C1OC1CC[C@]2(C(CC[C@@]3(C2CCC2C4=C[C@@](CC[C@@]4(CC[C@@]23C)C)(C(O)=O)C)C)C1(C)C)CO	7.8896	2	1.8022	0.1978	2.1965	YES			=...5.......	0
*	32	O1C(C(O)=O)C(O)C(O)C(OC2OC(C(O)=O)C(O)C(O)C2O)C1OC1CC[C@]2(C(CC[C@@]3(C2CC=C2C4C[C@@](CC[C@@]4(CC[C@@]23C)C)(C(O)=O)C)C)C1(C)C)CO	9.5758	2	2.1071	-0.1071	1.2044	YES			C...#.......	0
#	33	O1[C@H](OC2CC[C@@]34[C@@H](CC[C@H]5[C@@]3(CC[C@]3(C)[C@]5(CC[C@@H]3C(C)[C@@H]3OC(=O)C(=CC3)C)C)C4)[C@]2(C(O)=O)C)C(O[C@H]2OC(CO)C(O)C(O)C2O)C(O)C(O)C1C(OC)=O	12.8483	2	2.6989	-0.6989	8.2608	No			C...(.......	0.1781
-	34	O1[C@H](OC2CC[C@@]34[C@@H](CC[C@H]5[C@@]3(CC[C@]3(C)[C@]5(CC[C@@H]3C(C)[C@@H]3OC(=O)C(=CC3)C)C)C4)[C@]2(C(O)=O)C)C(O[C@H]2OC(CO)C(O)C(O)C2O)C(O)C(O)C1CO	9.9633	1.7	2.1772	-0.4772	8.257	No			C...........	0.2242
+	35	O1[C@H](OC2CC[C@@]34[C@@H](CC[C@H]5[C@@]3(CC[C@]3(C)[C@]5(CC[C@@H]3C(C)[C@@H]3OC(=O)C(=CC3)C)C)C4)[C@]2(C(O)=O)C)C(O[C@H]2OC(CO)C(O)C(O)C2O)C(O)C(O)C1C(O)=O	9.8556	1.88	2.1577	-0.2777	8.2568	No			C.../.......	0
*	36	S1(OC(C)=C(CCC)C(=O)N1)(=O)=O	3.7027	1.48	1.0451	0.4349	5.0465	No			C...1.......	1.0248
#	37	S1(OC(C)=C(CC)C(=O)N1)(=O)=O	3.5536	2.4	1.0181	1.3819	5.0454	No			C...2.......	-0.2867
#	38	S1(OC=C(CC)C(=O)N1)(=O)=O	4.8629	1.3	1.2549	0.0451	5.0477	No			C...3.......	-0.3319
-	39	S1(OC(C)=C(C)C(=O)N1)(=O)=O	3.4046	2.11	0.9912	1.1188	5.0444	No			C...4.......	0.3432
+	40	S1(OC=C(C)C(=O)N1)(=O)=O	4.7138	1.3	1.2279	0.0721	5.0466	No			C...5.......	0
#	41	S1(OC(=CC(=O)N1)C)(=O)=O	2.9026	2.19	0.9004	1.2896	5.0426	No			C...6.......	0
*	42	S1(OC(=CC(=O)N1)CC)(=O)=O	3.0517	2.18	0.9274	1.2526	5.0437	No			C...=.......	1.3814
*	43	S1(OC=CC(=O)N1)(=O)=O	4.2119	1	1.1372	-0.1372	5.0449	No			C...C.......	0.0384
*	44	O1C(COC2OCC(O)C(O)C2O)C(O)C(O)C(OC2OC(CO)C(O)C(O)C2O)C1OC1CC[C@]2(C(CC[C@@]3(C2CC=C2C4[C@@]5(CC(OC5=O)C(C4)(C)C)C(O)C[C@@]23C)C)C1(C)C)C	12.858	2.78	2.7006	0.0794	7.2254	No			F...(.......	0
-	45	OC(C(O)CO)C(O)C=O	1.5573	-0.16	0.6571	-0.8171	0.0124	YES			F...........	0
+	46	Fc1ccc(cc1)CCNC(=O)C(N)CC(O)=O	3.8693	0.57	1.0752	-0.5052	3.0801	YES			F...C.......	0
-	47	OC(=O)CC(N)C(=O)NC(CCCCC)C	4.6929	1.43	1.2241	0.2059	0.0201	YES			Br..(.......	0
#	48	O(C(=O)CC)CC(NC(=O)C(N)CC(O)=O)CC	5.5526	1.48	1.3796	0.1004	0.0216	YES			Br..........	0
-	49	O(C(=O)C(C)C)CC(NC(=O)C(N)CC(O)=O)CC	6.0546	1.38	1.4704	-0.0904	0.0233	YES			Br..C.......	0
+	50	O(C(=O)C1CC1)CC(NC(=O)C(N)CC(O)=O)CC	7.6348	1.38	1.7561	-0.3761	0.0291	YES			I...(.......	0
#	51	O(C(=O)C1CCC1)CC(NC(=O)C(N)CC(O)=O)CC	7.7839	1.4	1.7831	-0.3831	0.0302	YES			I...........	0
+	52	O(C(=O)C)CC(NC(=O)C(N)CC(O)=O)C(O)C	4.5863	0.48	1.2049	-0.7249	0.0204	YES			I...C.......	0
+	53	O(C(=O)CC)CC(NC(=O)C(N)CC(O)=O)C(O)C	4.7353	1.21	1.2318	-0.0218	0.0215	YES			Cl..(.......	0
*	54	O(C(=O)C)CC(NC(=O)C(N)CC(O)=O)C(C)C	5.9055	1.58	1.4434	0.1366	0.0222	YES			Cl..........	2.0071
+	55	O(C(=O)CC)CC(NC(=O)C(N)CC(O)=O)C(C)C	6.0546	1.6	1.4704	0.1296	0.0233	YES			Cl..C.......	0
+	56	O(C(=O)C(C)C)CC(NC(=O)C(N)CC(O)=O)C(C)C	6.5565	1.1	1.5611	-0.4611	0.025	YES			N...#.......	0
-	57	O(C(=O)C1CC1)CC(NC(=O)C(N)CC(O)=O)C(C)C	8.1368	1.22	1.8469	-0.6269	0.0308	YES			N...(.......	0.3458
*	58	OC(=O)CC(N)C(=O)NC(CCC(C)C)C	5.0458	1.54	1.288	0.252	0.0207	YES			N...........	0.3393
-	59	O(C(=O)C1CCC1)CC(NC(=O)C(N)CC(O)=O)C(C)C	8.2858	1.06	1.8738	-0.8138	0.0319	YES			N.../.......	0
+	60	O(C(=O)C)CC(NC(=O)C(N)CC(O)=O)CCC	5.5526	0.66	1.3796	-0.7196	0.0216	YES			N...1.......	0
*	62	O(C(=O)C)CC(NC(=O)C(N)CC(O)=O)C(OC)=O	7.7481	0.91	1.7766	-0.8666	0.0251	YES			N...=.......	0
#	63	O(C(=O)CC)CC(NC(=O)C(N)CC(O)=O)C(OC)=O	7.8971	1.53	1.8036	-0.2736	0.0262	YES			N...C.......	-1.3092
-	64	O(C(=O)CCC)CC(NC(=O)C(N)CC(O)=O)C(OC)=O	8.0462	1.43	1.8305	-0.4005	0.0273	YES			O...(.......	-0.1464
*	65	O(C(=O)C(C)C)CC(NC(=O)C(N)CC(O)=O)C(OC)=O	8.3991	1.65	1.8943	-0.2443	0.0279	YES			O...........	0.3908
*	66	O(C(=O)C(C)(C)C)CC(NC(=O)C(N)CC(O)=O)C(OC)=O	9.0107	1.81	2.0049	-0.1949	0.0343	YES			O.../.......	0
*	67	O(C(=O)CC(NC(=O)C(N)CC(O)=O)C)CC	5.4035	1.16	1.3526	-0.1926	0.0205	YES			O...1.......	-0.8996
#	68	O(C(C)C)C(=O)CC(NC(=O)C(N)CC(O)=O)C	5.7776	0.84	1.4203	-0.5803	0.0208	YES			O...2.......	0.9558
#	70	O(C(CC)C)C(=O)CC(NC(=O)C(N)CC(O)=O)C	5.9267	0.6	1.4472	-0.8472	0.0219	YES			O...3.......	0
#	71	O(C(C)(C)C)C(=O)CC(NC(=O)C(N)CC(O)=O)C	6.6127	0.68	1.5713	-0.8913	0.0284	YES			O...4.......	0
-	72	O(C(=O)CC(NC(=O)C(N)CC(O)=O)C)C1CCCCC1	7.618	0.64	1.7531	-1.1131	0.0277	YES			O...5.......	0
+	74	O(C(CC)C)C(=O)CCNC(=O)C(N)CC(O)=O	4.3617	0.73	1.1642	-0.4342	0.0209	YES			O...6.......	0
*	75	O(C(C)(C)C)C(=O)CCNC(=O)C(N)CC(O)=O	5.0476	0.36	1.2883	-0.9283	0.0274	YES			O...=.......	1.018
-	76	O(C(CC)CC)C(=O)CCNC(=O)C(N)CC(O)=O	4.5107	0.6	1.1912	-0.5912	0.022	YES			O...C.......	0.0404
-	77	O(C(CCC)C)C(=O)CCNC(=O)C(N)CC(O)=O	4.5107	0.68	1.1912	-0.5112	0.022	YES			O...N.......	0
+	78	O(C(=O)CCNC(=O)C(N)CC(O)=O)C1CCCC1	5.5794	1.16	1.3844	-0.2244	0.0255	YES			NNC-C...101.	1.3762
-	79	O(C(=O)CCNC(=O)C(N)CC(O)=O)C1CCCCC1	5.7285	1.22	1.4114	-0.1914	0.0266	YES			NNC-C...110.	0.5081
-	80	O(CCC(NC(=O)C(N)CC(O)=O)C)CC	5.1848	1.14	1.3131	-0.1731	0.0196	YES			NNC-C...202.	0
+	81	O(C(C)C)C(=O)C(CNC(=O)C(N)CC(O)=O)C	4.3901	0.18	1.1694	-0.9894	0.0214	YES			NNC-C...211.	0.1827
#	82	O(C(C)(C)C)C(=O)C(CNC(=O)C(N)CC(O)=O)C	5.2251	0.51	1.3204	-0.8104	0.029	YES			NNC-C...220.	-0.1136
+	83	O(C(=O)C(CNC(=O)C(N)CC(O)=O)C)C1CCCC1	6.0814	0.88	1.4752	-0.5952	0.0273	YES			NNC-C...303.	0
+	84	O(C(=O)C(CNC(=O)C(N)CC(O)=O)C)C1CCCCC1	6.2304	0.94	1.5022	-0.5622	0.0283	YES			NNC-C...312.	-0.1045
#	85	OC(=O)CC(N)C(=O)NC(CCCCCC)C	4.842	1.17	1.2511	-0.0811	0.0212	YES			NNC-C...321.	-0.2783
+	86	O(C(=O)CC(NC(=O)C(N)CC(O)=O)C)C	5.8264	0.43	1.4291	-0.9991	0.02	YES			NNC-C...330.	-0.4467
-	87	O(C(=O)CCNC(=O)C(N)CC(O)=O)C	3.9369	0.11	1.0874	-0.9774	0.0189	YES			NNC-C...422.	0.2818
*	88	O(C(C)C)C(=O)CCNC(=O)C(N)CC(O)=O	4.2126	0.7	1.1373	-0.4373	0.0198	YES			NNC-C...431.	0.2411
#	89	O(C(=O)CC(NC(=O)C(N)CC(O)=O)C(OC)=O)CC	7.5727	0.6	1.7449	-1.1449	0.0261	YES			NNC-C...440.	-0.1507
*	90	O(C(C)(C)C)C(=O)CC(NC(=O)C(N)CC(O)=O)C(OC)=O	9.1063	1.3	2.0222	-0.7222	0.0341	YES			NNC-F...110.	0
#	91	O(C(=O)C(NC(=O)C(N)CC(O)=O)CC)C	5.8264	1.04	1.4291	-0.3891	0.02	YES			NNC-Br..110.	0
+	92	OC(=O)CC(N)C(=O)NC(Cc1ccccc1)CC	7.9838	0.89	1.8192	-0.9292	0.0819	YES			NNC-I...110.	0
#	93	O(C(=O)C(NC(=O)C(N)CC(O)=O)CO)C	4.9615	1.49	1.2727	0.2173	0.0207	YES			NNC-Cl..110.	0.962
#	94	O(C(=O)C(NC(=O)C(N)CC(O)=O)CO)CC	4.5386	1.92	1.1962	0.7238	0.0212	YES			NNC-N...110.	-0.1839
-	95	O(C(C)C)C(=O)C(NC(=O)C(N)CC(O)=O)CO	5.2372	1.96	1.3226	0.6374	0.0216	YES			NNC-N...211.	-0.3555
#	96	O(C(=O)C(NC(=O)C(N)CC(O)=O)CO)CCCC	4.8368	1.75	1.2502	0.4998	0.0234	YES			NNC-N...220.	1.358
#	97	O(C(=O)C(NC(=O)C(N)CC(O)=O)CO)CC(C)C	5.1897	2.21	1.314	0.896	0.024	YES			NNC-N...312.	0
-	98	O(C(=O)C(NC(=O)C(N)CC(O)=O)CO)C1CCCCC1	6.7531	1.72	1.5967	0.1233	0.0284	YES			NNC-O...101.	0
+	99	O(C(=O)C(NC(=O)C(N)CC(O)=O)C(O)C)C	5.0091	1.26	1.2813	-0.0213	0.0199	YES			NNC-O...110.	-0.4972
*	100	O(C(=O)C(NC(=O)C(N)CC(O)=O)C(O)C)CC	4.5863	1.93	1.2049	0.7251	0.0204	YES			NNC-O...211.	0
-	101	O(C(=O)C(NC(=O)C(N)CC(O)=O)C(O)C)CCC	4.7353	2.08	1.2318	0.8482	0.0215	YES			NNC-O...220.	0.5302
-	102	OC(=O)CC(N)C(=O)NC(Cc1ccccc1)(C)C	8.6697	1.19	1.9433	-0.7533	0.0884	YES			NNC-S...220.	2.4738
#	103	O(C(C)C)C(=O)C(NC(=O)C(N)CC(O)=O)C(O)C	4.9604	1.93	1.2725	0.6575	0.0207	YES			NNC-S...404.	0
#	104	O(C(=O)C(NC(=O)C(N)CC(O)=O)C(O)C)CCCC	4.8844	1.41	1.2588	0.1512	0.0226	YES			NNC-S...413.	0
+	105	O(C(=O)C(NC(=O)C(N)CC(O)=O)C(O)C)CC(C)C	5.2373	1.97	1.3226	0.6474	0.0233	YES			NNC-S...422.	0
*	106	O(C(=O)C(NC(=O)C(N)CC(O)=O)C(O)C)C1CCCCC1	6.8007	1.44	1.6053	-0.1653	0.0277	YES			NNC-o...220.	0
-	113	OC(=O)CC(N)C(=O)NC(C(CCCCC)C)C	5.344	1.58	1.3419	0.2381	0.0229	YES			S...(.......	0
-	115	O(C(=O)C(NC(=O)C(N)CC(O)=O)CC)CCC	5.5526	1.86	1.3796	0.4804	0.0216	YES			S...........	0.3941
+	116	O(C(=O)CNC(=O)C(N)CC(O)=O)C	3.7878	0.68	1.0605	-0.3805	0.0178	YES			S...1.......	-2.4682
+	117	O(C(=O)CNC(=O)C(N)CC(O)=O)CCC	3.514	0.98	1.011	-0.031	0.0194	YES			S...C.......	0
+	118	O(C(=O)CNC(=O)C(N)CC(O)=O)C1CCCCC1	5.5794	1.02	1.3844	-0.3644	0.0255	YES			\...(.......	0
#	119	O(C(=O)C(NC(=O)C(N)CC(O)=O)CCC)CCC	5.7017	1.56	1.4066	0.1534	0.0227	YES			\...........	0
#	120	O(C(=O)C(NC(=O)C(N)CC(O)=O)C)C	5.6773	1.2	1.4022	-0.2022	0.0189	YES			\...C.......	0
*	121	O(C(=O)C(NC(=O)C(N)CC(O)=O)C)CC	5.2545	1.75	1.3257	0.4243	0.0194	YES			\...N.......	0
+	122	O(C(=O)C(NC(=O)C(N)CC(O)=O)C)CCC	5.4035	2.1	1.3526	0.7474	0.0205	YES			[C@@H]......	0.098
+	123	O(C(C)C)C(=O)C(NC(=O)C(N)CC(O)=O)C	5.6286	1.95	1.3933	0.5567	0.0197	YES			[C@@].......	0.0331
*	124	O(C(=O)C(NC(=O)C(N)CC(O)=O)Cc1ccccc1)C	9.4154	2.11	2.0781	0.0319	0.084	YES			[C@H].......	1.2402
+	125	O(C(=O)C(NC(=O)C(N)CC(O)=O)C)CCCC	5.5526	0.9	1.3796	-0.4796	0.0216	YES			[C@]........	0.5916
-	126	O(C(=O)C(NC(=O)C(N)CC(O)=O)C)CCCCC	5.7017	0.68	1.4066	-0.7266	0.0227	YES			[N+]........	0
#	127	O(C(C)C)C(=O)C(NC(=O)C(N)CC(O)=O)CC	5.7776	2.15	1.4203	0.7297	0.0208	YES			[O-]........	0
+	128	O(C(C)C)C(=O)C(NC(=O)C(N)CC(O)=O)C(C)C	6.2796	2.15	1.5111	0.6389	0.0225	YES			[nH]........	0
*	129	O(C(C)C)C(=O)C(NC(=O)C(N)CC(O)=O)CCC	5.9267	1.43	1.4472	-0.0172	0.0219	YES			c...(.......	0.3557
-	130	O(C(C)(C)C)C(=O)C(NC(=O)C(N)CC(O)=O)C(OC)=O	8.9572	2.03	1.9952	0.0348	0.033	YES			c...........	-0.0385
+	131	O(C(CC)CC)C(=O)C(NC(=O)C(N)CC(O)=O)C(OC)=O	8.4203	2.79	1.8982	0.8918	0.0276	YES			c.../.......	0
-	133	OC(=O)CC(N)C(=O)NCCC1CCCCC1	6.363	0.85	1.5261	-0.6761	0.0263	YES			c...1.......	0.6216
-	134	O(C(=O)C(NC(=O)C(N)CC(O)=O)CC1CCCCC1)C	8.5048	2.3	1.9134	0.3866	0.0319	YES			c...2.......	1.2862
#	135	O(C(=O)C(NC(=O)C(N)CC(O)=O)C(OC)=O)C1CCCC1	9.489	2.92	2.0914	0.8286	0.0311	YES			c...3.......	0
-	136	O(C(=O)C(NC(=O)C(N)CC(O)=O)C(OC)=O)C1CCCCC1	9.638	3.14	2.1184	1.0216	0.0322	YES			c...4.......	0
-	137	O(C(=O)C(NC(=O)C(N)CC(O)=O)C(OC)=O)C1CC(CCC1)C	10.3271	3.02	2.243	0.777	0.0361	YES			c...C.......	1.4788
*	138	O(C(=O)C(NC(=O)C(N)CC(O)=O)C(OC)=O)C1CC(CC(C1)C)(C)C	11.4406	2.76	2.4443	0.3157	0.0441	YES			c...F.......	0
+	139	O(C(OC(=O)C(NC(=O)C(N)CC(O)=O)C(OC)=O)=O)C1CC2CC[C@]1(C)C2(C)C	13.0309	3.16	2.7319	0.4281	1.0694	YES			c...Br......	0
-	141	O(C(=O)C(NC(=O)C(N)CC(O)=O)CCCC)C	6.1245	1.49	1.483	0.007	0.0222	YES			c...Cl......	0
#	142	O(C(C)(C)C)C(=O)C(NC(=O)C(N)CC(O)=O)C(OCC)=O	8.5343	2.32	1.9188	0.4012	0.0334	YES			c...N.......	0
*	143	O(C(=O)C(NC(=O)C(N)CC(O)=O)C(OCC)=O)C1CCCC1	9.0661	2.44	2.0149	0.4251	0.0316	YES			c...O.......	-0.3966
#	144	O(C(=O)C(NC(=O)C(N)CC(O)=O)C(OCC)=O)C1CCCCC1	9.2152	2.68	2.0419	0.6381	0.0327	YES			c...\.......	0
+	145	O(C(=O)C(NC(=O)C(N)CC(O)=O)C(OCC)=O)C1CCCCC1C	10.639	3.09	2.2994	0.7906	0.0345	YES			c...c.......	0.6023
*	146	O(C(OC(=O)C(NC(=O)C(N)CC(O)=O)C(OCC)=O)=O)C1CC2CC[C@]1(C)C2(C)C	12.608	4.05	2.6554	1.3946	1.0699	YES			o...........	0
-	147	O(C(=O)C(NC(=O)C(N)CC(O)=O)CCC(C)C)C	6.6265	2.11	1.5738	0.5362	0.0239	YES			o...1.......	0
-	148	O(C(=O)C(NC(=O)C(N)CC(O)=O)CCCCC)C	6.2736	1.9	1.51	0.39	0.0233	YES			o...c.......	0
+	149	O(C(=O)C(NC(=O)C(N)CC(O)=O)CCCCCC)C	6.4227	2.07	1.5369	0.5331	0.0244	YES
-	150	OC(=O)CC(N)C(=O)NC(Cc1ccccc1)C	7.8347	1.56	1.7923	-0.2323	0.0808	YES
-	151	OC(=O)CC(N)C(=O)NC(Cc1ccc(cc1)C)C	8.1279	0.89	1.8453	-0.9553	0.0879	YES
*	152	O(CC(NC(=O)C(N)CC(O)=O)C)c1ccccc1	6.898	1.19	1.6229	-0.4329	0.079	YES
*	153	O(C(=O)C(NC(=O)C(N)CC(O)=O)CCCCNOC(=O)C)C	6.3012	0.27	1.515	-1.245	2.0393	YES
#	154	O(C(=O)C(NC(=O)C(N)CC(O)=O)CCCNOC(=O)C)C	6.1521	0.25	1.488	-1.238	2.0383	YES
+	155	O(C(=O)C(CC(NC(=O)C(N)CC(O)=O)C(OC)=O)C)C	8.6466	1.15	1.9391	-0.7891	0.0284	YES
-	156	O(C(=O)C(NC(=O)C(N)CC(O)=O)C(O)CCC)C	5.3073	1.16	1.3352	-0.1752	0.0221	YES
-	158	O(C(=O)CCCNC(=O)C(N)CC(O)=O)C	4.086	0.13	1.1144	-0.9844	0.02	YES
#	159	Fc1ccc(cc1)CC(NC(=O)C(N)CC(O)=O)C	5.4344	1.5	1.3582	0.1418	3.0811	YES
*	160	S(CC(NC(=O)C(N)CC(O)=O)C(OC)=O)CC	9.2982	1.6	2.0569	-0.4569	1.0309	YES
+	161	S(CC(NC(=O)C(N)CC(O)=O)C(OC)=O)CCC	9.4472	2.11	2.0839	0.0261	1.032	YES
+	162	S(C(C)C)CC(NC(=O)C(N)CC(O)=O)C(OC)=O	9.9967	2.23	2.1832	0.0468	1.0313	YES
-	163	S(C(C)(C)C)CC(NC(=O)C(N)CC(O)=O)C(OC)=O	10.8317	2.95	2.3342	0.6158	1.0389	YES
#	164	O(C(C)(C)C)CC(NC(=O)C(N)CC(O)=O)C(OC)=O	8.7385	2.15	1.9557	0.1943	0.0321	YES
-	165	Oc1ccc(cc1)CC(NC(=O)C(N)CC(O)=O)C(OC)=O	7.4249	2.15	1.7182	0.4318	0.0896	YES
#	166	O(C(=O)C(NC(=O)C(N)CC(O)=O)CCC(OC)=O)C	8.1446	2	1.8483	0.1517	0.0267	YES
*	167	O(C(=O)C)CCNC(=O)C(N)CC(O)=O	3.6894	0.28	1.0427	-0.7627	0.0184	YES
+	168	O(C(=O)CC)CCNC(=O)C(N)CC(O)=O	3.8385	0.61	1.0696	-0.4596	0.0195	YES
+	169	O(C(=O)CCC)CCNC(=O)C(N)CC(O)=O	3.9876	0.56	1.0966	-0.5366	0.0206	YES
#	170	o1cccc1CC(NC(=O)C(N)CC(O)=O)C	6.0874	1.16	1.4763	-0.3163	3.0561	YES
#	171	O(C(=O)C(C)C)CCNC(=O)C(N)CC(O)=O	4.3405	1.16	1.1604	-0.0004	0.0212	YES
+	172	O(C(=O)C1CC1)CCNC(=O)C(N)CC(O)=O	5.9207	1.03	1.4462	-0.4162	0.027	YES
#	173	O(C(=O)C1CCC1)CCNC(=O)C(N)CC(O)=O	6.0697	0.99	1.4731	-0.4831	0.0281	YES
*	174	O(C(=O)CC(C)C)CCNC(=O)C(N)CC(O)=O	4.4895	1.36	1.1874	0.1726	0.0223	YES
-	175	O(C(=O)C)CC(NC(=O)C(N)CC(O)=O)C	5.2545	1.61	1.3257	0.2843	0.0194	YES
+	176	O(C(=O)CC)CC(NC(=O)C(N)CC(O)=O)C	5.4035	1.86	1.3526	0.5074	0.0205	YES
-	177	O(C(=O)C=C)CC(NC(=O)C(N)CC(O)=O)C	8.2842	1.85	1.8735	-0.0235	0.0269	YES
*	178	O(C(=O)CCC)CC(NC(=O)C(N)CC(O)=O)C	5.5526	1.58	1.3796	0.2004	0.0216	YES
-	179	O(C(=O)C(C)C)CC(NC(=O)C(N)CC(O)=O)C	5.9055	1.98	1.4434	0.5366	0.0222	YES
+	180	O(C(=O)C(C)=C)CC(NC(=O)C(N)CC(O)=O)C	7.1028	1.99	1.6599	0.3301	0.026	YES
*	181	OC(=O)CC(N)C(=O)NC(CC1CCCCC1)C	6.9242	1.57	1.6276	-0.0576	0.0287	YES
*	182	O(C(=O)C1CC1)CC(NC(=O)C(N)CC(O)=O)C	7.4857	2.18	1.7292	0.4508	0.028	YES
+	183	O(C(=O)CCCC)CC(NC(=O)C(N)CC(O)=O)C	5.7017	0.6	1.4066	-0.8066	0.0227	YES
+	184	O(C(=O)C(CC)C)CC(NC(=O)C(N)CC(O)=O)C	6.0546	2.08	1.4704	0.6096	0.0233	YES
#	185	O(C(=O)CC(C)C)CC(NC(=O)C(N)CC(O)=O)C	6.0546	2.08	1.4704	0.6096	0.0233	YES
+	186	O(C(=O)C(C)(C)C)CC(NC(=O)C(N)CC(O)=O)C	6.5171	2.28	1.554	0.726	0.0286	YES
*	187	O(C(=O)C1CC1C)CC(NC(=O)C(N)CC(O)=O)C	8.7225	1.68	1.9528	-0.2728	0.0277	YES
*	188	O(C(=O)C1CCC1)CC(NC(=O)C(N)CC(O)=O)C	7.6348	2.24	1.7561	0.4839	0.0291	YES
-	189	O(C(=O)C(CC)CC)CC(NC(=O)C(N)CC(O)=O)C	6.2036	1.53	1.4973	0.0327	0.0244	YES
-	190	O(C(=O)C1CCC1C)CC(NC(=O)C(N)CC(O)=O)C	8.8716	2.13	1.9798	0.1502	0.0288	YES
*	191	O(C(=O)C1CCCC1)CC(NC(=O)C(N)CC(O)=O)C	7.7839	1.7	1.7831	-0.0831	0.0302	YES
+	192	OC(=O)CC(N)C(=O)NC(CCCC)C	4.5439	1.6	1.1972	0.4028	0.019	YES
#	193	O(C(=O)C)CC(NC(=O)C(N)CC(O)=O)CO	4.8631	1.23	1.2549	-0.0249	0.0213	YES
+	194	O(C(=O)CC)CC(NC(=O)C(N)CC(O)=O)CO	5.0122	1.99	1.2819	0.7081	0.0224	YES
#	195	O(C(=O)C1CC1)CC(NC(=O)C(N)CC(O)=O)CO	7.0943	1.96	1.6584	0.3016	0.0299	YES
+	196	O(C(=O)C(C)C)CC(NC(=O)C(N)CC(O)=O)CO	5.5141	1.48	1.3726	0.1074	0.0241	YES
#	197	O(C(=O)CCC)CC(NC(=O)C(N)CC(O)=O)CO	5.1612	0.58	1.3088	-0.7288	0.0235	YES
-	198	O(C(=O)C1CCC1)CC(NC(=O)C(N)CC(O)=O)CO	7.2434	1.71	1.6853	0.0247	0.031	YES
+	199	O(C(=O)CC(C)C)CC(NC(=O)C(N)CC(O)=O)CO	5.6632	1.3	1.3996	-0.0996	0.0252	YES
#	200	O(C(=O)C(CC)C)CC(NC(=O)C(N)CC(O)=O)CO	5.6632	1.21	1.3996	-0.1896	0.0252	YES
+	201	O(C(=O)C1CCCC1)CC(NC(=O)C(N)CC(O)=O)CO	7.3925	0.92	1.7123	-0.7923	0.0321	YES
*	202	O(C(=O)C)CC(NC(=O)C(N)CC(O)=O)CC	5.4035	1.16	1.3526	-0.1926	0.0205	YES
-	204	O1[C@@H](OC2CC[C@@]3([C@H](CCC(C)=C3CCc3ccoc3)C2(C)C)C)C(O[C@@H]2OCC(O)C(O)C2O)C(O)C(O)C1CO	7.7934	2.7	1.7848	0.9152	7.1784	No
-	205	Brc1c(CCC(O)=O)c(Br)cc(Br)c1C(=O)N	3.0552	3.6	0.928	2.672	11.0845	No
*	206	OC(=O)CN/C(=N/c1ccc(cc1)C#N)/NCc1cc(ccc1)C	11.8819	5.3	2.5241	2.7759	14.1534	No
+	207	S(O)(=O)(=O)NC1CCCCC1	3.3005	1.48	0.9724	0.5076	5.0355	No
+	208	O1C(COC(=O)C)C(O)C(O)C1OC1CC[C@]2(C(CC[C@@]3(C2CC(OC2OC(C)C(O)C(O)C2O)C2[C@@]3(CCC2[C@@]2(OC(CC2)C(O)(C)C)C)C)C)C1(C)C)C	13.3464	2.3	2.7889	-0.4889	2.1844	YES
#	209	O(CC)c1ccc(NC(=O)N)cc1	6.4998	2.3	1.5509	0.7491	1.0782	YES
-	210	O1C(C)C(O)C(O)C(O)C1OC1C(O)C(O)C(OC1O[C@@]12CCC3[C@](CC1=C)(C2)CCC1[C@@](CCC[C@]13C)(C(OC1OC(CO)C(O)C(O)C1O)=O)C)CO	8.4377	1.93	1.9013	0.0287	3.1542	YES
*	211	OC(C(O)CO)CO	-0.2898	-0.2	0.3231	-0.5231	0.0089	YES
#	213	OC(C(O)C(O)C)C(O)C=O	1.6049	-0.16	0.6658	-0.8258	0.0116	YES
#	214	OC(C(O)C(O)CO)C(O)CO	-1.6262	-0.24	0.0815	-0.3215	0.011	YES
-	215	OC(C(O)C(O)C=O)C(O)CO	0.8891	-0.19	0.5363	-0.7263	0.0134	YES
-	216	O1CC(O)C(O)C(O)C1OC1CC(C=O)=C(CC\C(=C\CO)\C)[C@]2(C1[C@](CCC2)(CO)C)C	12.0542	1.74	2.5553	-0.8153	9.0954	No
*	218	O1[C@@H](OC2CC[C@@]3([C@@H]4[C@@](CC[C@H]3C2(C)C)(C)[C@]2(CC[C@]3([C@H](C2=CC4=O)C[C@](CC3)(C(O)=O)C)C)C)C)C(O[C@@H]2OC(C(O)=O)C(O)C(O)C2O)C(O)C(O)C1C(O)=O	9.3086	1.96	2.0588	-0.0988	2.2615	YES
*	219	O1c2c([C@H]3c4cc(O)c(O)cc4C[C@]3(O)C1)ccc(O)c2O	3.0762	2.08	0.9318	1.1482	4.2077	YES
#	220	O1C(CO)C(O)C(O)C(O)C1Oc1cc(O)c(C(=O)CCc2cc(O)c(OC)cc2)c(O)c1	8.3298	2	1.8818	0.1182	0.1853	YES
-	221	O1C(CO)C(O)C(O)C(O[C@H]2OC(C)C(O)C(O)C2O)C1Oc1cc(O)c(C(=O)CCc2cc(O)c(OCC)cc2)c(O)c1	12.7541	3	2.6818	0.3182	0.2191	YES
#	222	O1C(CO)C(O)C(O)C(O)C1OCC(O)C(O)C(O)C(O)CO	-1.8703	-0.27	0.0373	-0.3073	0.0237	YES
+	223	O1C(CO)C(O)C(O)C(O)C1OCC(O)C(O)C(O)C(=O)CO	-0.7119	-0.32	0.2468	-0.5668	0.0246	YES
*	224	O1CC(Cc2c1cccc2)c1cc(O)c(OC)cc1	12.1628	2.3	2.5749	-0.2749	0.1666	YES
#	225	S1c2c(CCC1c1cc(O)c(OC)cc1)cccc2	10.9697	2.3	2.3592	-0.0592	0.1761	YES
+	226	S1Cc2c(SC1c1cc(O)c(OC)cc1)cccc2	15.824	4	3.237	0.763	2.1829	YES
#	227	S1c2c(SCC1c1cc(O)c(OC)cc1)cccc2	13.975	2.65	2.9026	-0.2526	2.1819	YES
+	229	S1c2c(COC1c1cc(O)c(O)cc1)cccc2	9.2614	2.3	2.0503	0.2497	0.1751	YES
-	230	S1c2c(COC1c1cc(O)ccc1)cccc2	10.2874	2	2.2358	-0.2358	0.1698	YES
*	231	S1(=O)(=O)CC(Oc2c1cccc2)c1cc(O)c(OC)cc1	9.702	1.7	2.1299	-0.4299	3.1759	YES
-	232	O(C)c1ccc(cc1O)C(Oc1ccccc1)O	6.523	2.18	1.5551	0.6249	0.1378	YES
-	233	S1CC(Oc2c1cc(O)cc2)c1cc(O)c(OC)cc1	10.4624	2.7	2.2674	0.4326	0.1788	YES
-	234	O1Cc2c(CC1c1cc(O)c(OC)cc1)cccc2	12.5628	2.54	2.6472	-0.1072	0.1671	YES
#	235	O(C)c1ccc(cc1O)CCC(=O)c1c(O)cc(O)cc1O	3.8806	2.82	1.0773	1.7427	0.1514	YES
#	236	O(C)c1ccc(cc1O)CCC(=O)c1cc(ccc1)C(O)=O	7.0846	1.9	1.6566	0.2434	0.1513	YES
#	237	S1c2c(SC1c1cc(O)c(OC)cc1)cccc2	13.7036	2.3	2.8535	-0.5535	2.1808	YES
*	238	S1c2c(OC1c1cc(O)c(OC)cc1)cccc2	11.6507	2.48	2.4823	-0.0023	0.1755	YES
*	239	O1c2cc(O)c(O)cc2C2c3c(OC[C@@]12O)c(O)c(O)cc3	4.437	2.08	1.1779	0.9021	4.1966	YES
*	240	O1c2cc(OC)ccc2C2c3c(OC[C@@]12O)cccc3	10.5077	2	2.2756	-0.2756	4.1848	YES
-	241	O(C)c1cc2CCC3C4CCC[C@]4(CCC3c2cc1O)C	5.204	1.7	1.3166	0.3834	1.1578	YES
#	242	O1c2c(CCC1c1cc(O)c(OC)cc1)cccc2	10.5914	2.54	2.2908	0.2492	0.166	YES
#	243	O1c2c(OCC1c1cc(O)c(OC)cc1)cccc2	11.5439	2.65	2.463	0.187	0.1665	YES
*	244	S1Cc2c(OC1c1cc(O)c(OC)cc1)cccc2	13.7711	2.7	2.8657	-0.1657	0.1776	YES
#	245	S1CC(Oc2c1cccc2)c1cc(O)c(OC)cc1	11.4884	2.4	2.453	-0.053	0.1735	YES
+	246	S1c2c(OCC1c1cc(O)c(OC)cc1)cccc2	11.9222	3.3	2.5314	0.7686	0.1766	YES
*	247	O1C(CO)C(O)C(O)C(O)C1O[C@@H](C(O)C(O)CO)C(O)CO	-2.0349	-0.46	0.0076	-0.4676	0.0287	YES
-	248	O1C(CO)C(O)C(O)C(O)C1O[C@@H](C(O)C(O)C=O)C(O)CO	0.4804	-0.6	0.4624	-1.0624	0.0312	YES
#	249	O1C(CO)C(O)C(O)C(O)C1O[C@@H](C(O)C(=O)CO)C(O)CO	-0.8765	-0.3	0.217	-0.517	0.0297	YES
+	250	O1C(CO)C(O)C(O)C(O)C1OC(C(O)C(O)C(=O)CO)CO	-0.3855	-0.3	0.3058	-0.6058	0.0257	YES
*	251	O1c2c(OC1)cccc2C\N=C(\Nc1ccc(cc1)C#N)/NCC(O)=O	16.2564	5.35	3.3152	2.0348	16.1733	No
*	255	O1C(CO)C(O)C(O)C(O)C1O	-1.0515	-0.28	0.1854	-0.4654	0.0133	YES
+	256	O1C(CO)C(O)C(O)C(O)C1OC(C(O)(C)C)CCC(C)[C@H]1CC[C@]2([C@@H]3CC=C4[C@H](CCC(O[C@H]5OC(CO)C(O)C(O)C5O)C4(C)C)[C@]3(C)C(O)C[C@@]12C)C	11.6975	1.92	2.4908	-0.5708	7.1833	No
+	257	O1C(CO)C(O)C(O)C(O[C@H]2OC(CO)C(O)C(O)C2O)C1OC(C(O)(C)C)CCC(C)[C@@H]1CC[C@@]2([C@@H]3CC=C4[C@@H](CCC(O[C@@H]5OC(COC6OC(CO)C(O)C(O)C6O)C(O)C(O)C5O)C4(C)C)[C@]	12.5154	2.49	2.6387	-0.1487	12.1929	No
+	258	O1C(COC2OC(CO)C(O)C(O)C2O)C(O)C(O)C(O[C@@H]2OC(CO)C(O)C(O)C2O)C1OC(C(O)(C)C)CCC(C)[C@@H]1CC[C@]2([C@@H]3CC=C4[C@H](CCC(O[C@H]5OC(COC6OC(CO)C(O)C(O)C6O)C(O)C(	16.498	2.53	3.3588	-0.8288	10.2003	No
#	259	O1C(CO)C(O)C(O)C(OC2OC(C)C(O)C(O)C2O)C1Oc1cc(O)c(C(=O)CCc2ccc(O)cc2)c(O)c1	8.9921	2	2.0016	-0.0016	0.2056	YES
-	260	O1C(CO)C(O)C(O)C(O[C@H]2OC(C)C(O)C(O)C2O)C1Oc1cc(O)c(C(=O)CCc2cc(O)c(O)cc2)c(O)c1	10.1842	2	2.2171	-0.2171	0.2146	YES
+	261	O1C(CO)C(O)C(O)C(O[C@H]2OC(C)C(O)C(O)C2O)C1Oc1cc(O)c(C(=O)CCc2cc(O)c(OC)cc2)c(O)c1	13.1769	3.04	2.7583	0.2817	0.2186	YES
+	262	O(C(=O)C(NC(=O)C(NCCC(C)(C)C)CC(O)=O)Cc1ccccc1)C	12.0695	3.89	2.558	1.332	0.096	YES
+	263	O1C(CO)C(O)C(O)C(OC2OC(C)C(O)C(O)C2O)C1OC1CC2[C@@](C3C(CC2=O)C2CCC(C(C)C4OC(OC5OC(C)C(O)C(O)C5O)C(CC4)C)[C@@]2(CC3)C)(CC1)C	8.1011	2.65	1.8404	0.8096	8.1834	No
*	264	O1C(Cc2c(C1=O)c(O)ccc2)c1cc(O)c(OC)cc1	11.8327	2.85	2.5152	0.3348	1.1735	YES
-	265	O(C)c1ccc(NCc2ccccc2)cc1O	11.5881	2.4	2.471	-0.071	0.1503	YES
+	266	O1C(Cc2c(cccc2)C1=O)c1cc(O)c(OC)cc1	12.8587	2	2.7007	-0.7007	1.1683	YES
#	267	O1c2c(C(=O)CC1c1cc(O)c(OC)cc1)c(O)ccc2	9.9065	2.54	2.1669	0.3731	0.1722	YES
+	268	O1c2c(C(=O)CC1c1cc(O)c(OCC)cc1)c(O)ccc2	9.4837	2.18	2.0904	0.0896	0.1726	YES
#	269	O1C(Oc2c(cccc2)C1=O)c1cc(O)c(OC)cc1	11.8114	2	2.5114	-0.5114	1.1665	YES
*	270	S1c2c(cccc2)C(OC1c1cc(O)c(OC)cc1)=O	12.8387	2.48	2.6971	-0.2171	0.1813	YES
*	271	O(C)c1ccc(cc1O)CCc1ccccc1	7.876	2.48	1.7997	0.6803	0.1374	YES
#	272	O1[C@H](OC2CC[C@]3([C@H](C2)C(=O)C=C2[C@H]4CC[C@H](C(C)[C@@H]5OC(O[C@H]6OC(C)C(O)C(O)C6O)C(CC5)C)[C@@]4(CC[C@H]23)C)C)C(O[C@H]2OC(C)C(O)C(O)C2O)C(O)C(O)C1CO	16.4795	2.78	3.3555	-0.5755	14.211	No
*	273	O1C(CO)C(O)C(O)C(O)C1Oc1cc(O)c(C(=O)CCc2ccc(O)cc2)c(O)c1	6.3631	1.6	1.5262	0.0738	0.1761	YES
#	274	O1CC(O)C(O)C(O)[C@]1(O)CO	0.1263	-0.15	0.3984	-0.5484	0.0328	YES
*	275	O1[C@@H](OC2[C@@H]3[C@](CC[C@H]3[C@](O)(C\C=C\C(O)(C)C)C)(C)[C@]3([C@H](C2)[C@@](CCC(O)=O)(C)C(CC3)C(C)=C)C)C(O)C(O)C(O)C1C	8.3187	1.8	1.8798	-0.0798	7.2086	No
#	276	O1CC(O)C(O)C(O)[C@@H]1OC1[C@@H]2[C@@](CC[C@@H]2[C@@](O)(C\C=C\C(O)(C)C)C)(C)[C@]2([C@@H](C1)[C@@](CCC(O)=O)(C)C(CC2)C(C)=C)C	9.5808	1.88	2.108	-0.228	7.167	No
-	277	O1C(COC2OC(CO)C(O)C(O)C2O)C(O)C(O)C(O)C1O[C@@]1(OC(CO)C(O)C1O)CO	1.351	-0.6	0.6198	-1.2198	0.0732	YES
-	278	O1C(CO)C(O)C(O)C(O)C1OC(=O)[C@]1([C@H]2CC[C@@]34[C@H](CC[C@](O[C@H]5OC(CO)C(O)C(O[C@H]6OC(CO)C(O)C(O)C6O)C5O[C@@H]5OC(CO)C(O)C(O)C5O)(C3)C(C4)=C)[C@@]2(CCC1)	8.6955	2.47	1.9479	0.5221	19.1859	No
+	279	O1[C@H](OC2C(O)C(O[C@@H](O[C@]34CC[C@H]5[C@@](CC3=C)(C4)CC[C@@H]3[C@](CCC[C@]35C)(C(O)=O)C)C2O[C@H]2OC(CO)C(O)C(O)C2O)CO)C(O)C(O)C(O)C1CO	8.9022	2.51	1.9853	0.5247	9.2223	No
#	280	O1C(CO)C(O)C(O)C(O)C1OC(=O)[C@@]1([C@H]2CC[C@@]34[C@H](CC[C@@](O[C@H]5OC(CO)C(O)C(O[C@@H]6OC(CO)C(O)C(O)C6O)C5O[C@@H]5OC(C)C(O)C(O)C5O)(C3)C(C4)=C)[C@@]2(CCC	7.17	1.93	1.6721	0.2579	19.1711	No
-	281	O1C(CO)C(O)C(O)C(O[C@H]2OC(CO)C(O)C(O)C2O)C1OC(=O)[C@@]1([C@@H]2CC[C@@]34[C@@H](CC[C@](O[C@@H]5OC(CO)C(O)C(O[C@H]6OC(CO)C(O)C(O)C6O)C5O[C@H]5OC(CO)C(O)C(O)C5	9.1601	2.51	2.0319	0.4781	18.1572	No
*	282	O1C(CO)C(O)C(O)C(O)C1OC1C(O)C(O)C(OC1O[C@]12CCC3[C@](CC1=C)(C2)CCC1[C@](CCC[C@]13C)(C(OC1OC(CO)C(O)C(O)C1OC1OC(CO)C(O)C(O)C1O)=O)C)CO	9.5097	2.35	2.0952	0.2548	3.1824	YES
*	283	O1C(CO)C(O)C(O)C(O)C1OC(=O)[C@]1([C@@H]2CC[C@@]34[C@@H](CC[C@@](O[C@H]5OC(CO)C(O)C(O[C@H]6OC(CO)C(O)C(O)C6O)C5O[C@H]5OCC(O)C(O)C5O)(C3)C(C4)=C)[C@@]2(CCC1)C)	8.4355	2.05	1.9009	0.1491	19.1826	No
#	284	O1C(C)C(O)C(O)C(O)C1O	-0.3357	-0.5	0.3148	-0.8148	0.0115	YES
*	286	O1C(CO)C(O)C(O)C(O)C1OC(=O)[C@@]1([C@@H]2CC[C@]34[C@@H](CC[C@@](O[C@@H]5OC(CO)C(O)C(O)C5O)(C3)C(C4)=C)[C@@]2(CCC1)C)C	4.6959	2.06	1.2247	0.8353	7.1614	No
-	287	S1(=O)(=O)NC(=O)c2c1cccc2	4.3052	2.57	1.154	1.416	3.1104	YES
*	288	O1c2c(CC(O)C1c1ccc(O)cc1)c(O)cc(O)c2C1c2c(OC(C1O)c1ccc(O)cc1)c1[C@@H]3c4c(O[C@@](Oc1cc2O)([C@H]3O)c1ccc(O)cc1)cc(O)cc4O	13.0424	1.54	2.734	-1.194	7.5244	No
#	289	O1C(COC2OC(CO)C(O)C(O)C2O)C(O)C(O)C(O[C@H]2OC(CO)C(O)C(O)C2O)C1OC(C(O)(C)C)CCC(C)[C@@H]1CC[C@@]2([C@@H]3CC=C4[C@@H](CCC(O[C@H]5OC(CO)C(O)C(O)C5O)C4(C)C)[C@]3	13.4267	2.75	2.8035	-0.0535	6.2223	No
-	292	O1C(COC2OC(COC3OC(CO)C(O)C(O)C3O)C(O)C(O)C2O)C(O)C(O)C(O)C1O[C@@]1(OC(CO)C(O)C1O)CO	0.8869	-0.66	0.5359	-1.1959	2.1023	YES
#	293	O1[C@@H](OC2[C@H](OC(CO)C(O)C2O)O[C@@]23CC[C@@H]4[C@@](CC2=C)(C3)CC[C@H]2[C@@](CCC[C@]24C)(C(O)=O)C)C(O)C(O)C(O)C1CO	5.8417	2.05	1.4319	0.6181	3.1892	YES
-	294	O1C(CO)C(O)C(O)C(O)C1OC(=O)[C@@]1([C@@H]2CC[C@]34[C@H](CC[C@@](O[C@@H]5OC(CO)C(O)C(O)C5O[C@H]5OC(CO)C(O)C(O)C5O)(C3)C(C4)=C)[C@@]2(CCC1)C)C	7.569	2.27	1.7442	0.5258	13.1727	No
-	296	OC(=O)CN/C(=N\c1ccc(cc1)C#N)/NC1CCCCCCCC1	10.6613	5.3	2.3034	2.9966	14.0929	No
+	297	O1C(CO)C(O)C(O)C(O)C1O[C@@]1(OC(CO)C(O)C1O)CO	-0.5621	0	0.2739	-0.2739	0.0419	YES
-	299	O(C(=O)C(NC(=O)C(NC(=O)Nc1ccc(cc1)C#N)CC(O)=O)Cc1ccccc1)C	15.4543	4.15	3.1701	0.9799	5.1569	No
*	301	O1c2c(C(=O)C(OC(=O)C)C1c1cc(O)c(O)cc1)c(O)cc(O)c2	7.8591	1.9	1.7967	0.1033	0.1787	YES
*	302	O1[C@@H](OC2C(O[C@H](OC3C(O[C@@H](OC4CC[C@@]5([C@H](C4)CC[C@H]4[C@@H]5CC(OC(=O)C)[C@@]5(C)[C@@](O)(CC[C@]45O)C(OC(=O)C(CC)C)C)C)CC3OC)C)CC2OC)C)C(O)C(OC)C(O)	15.7547	3	3.2244	-0.2244	13.223	No
-	303	O(C)c1ccc(cc1)\C=C\C	8.8206	1.11	1.9705	-0.8605	6.083	No
*	304	O=C\C=C\c1ccccc1	8.6903	1.7	1.947	-0.247	6.0725	No
+	305	O1C(CO)C(O)C(O)C(O)C1O[C@H]1OC(CO)C(O)C(O)C1O	-1.3295	-0.37	0.1351	-0.5051	0.0316	YES
*	306	OC(=O)C(N)Cc1c2c([nH]c1)cccc2	8.1794	1.54	1.8546	-0.3146	1.1408	YES
*	307	OC(C(O)CO)C(O)CO	-0.958	-0.01	0.2023	-0.2123	0.0099	YES
*	308	O1CC(O)C(O)C(O)C1OC1COC(O)C(O)C1O	2.2291	-0.4	0.7786	-1.1786	0.026	YES
*	310	CC(=C)C1CCC(=CC1)/C=N/O	9.1378	3.3	2.0279	1.2721	8.0418	No
#	311	CC(=C)C1CCC(=CC1)C=O	9.8528	1.08	2.1572	-1.0772	0.0304	YES
-	312	CC1=CC(=O)[C@@H](CC1)[C@](C)(CCC=C(C)C)O	9.1328	3.13	2.027	1.103	1.0632	YES
-	313	O=C(O)[C@@H](N)C[C@@](O)(CC1=NCc2ccccc12)C(=O)O	8.8631	3.11	1.9782	1.1318	3.1143	YES
+	314	C(=O)(C/N=C(\NC(c1ccccc1)c1ccccc1)/Nc1cc(cc(c1)Cl)Cl)O	19.4911	5.2	3.9001	1.2999	16.2348	No
#	315	C[C@H](C(=O)NC1C(SC1(C)C)(C)C)NC(=O)[C@H](CC(=O)O)N	14.4887	3.3	2.9955	0.3045	2.0562	YES
-	316	CCCOC1=C(C=C(C=C1)[N+](=O)[O-])N	12.3066	3.6	2.6009	0.9991	6.0464	No

## Sheet: Table S2
Set	CAS	SMILES	DCW	Expr	Calc	Expr-Calc	DefectSMILES	Applicability			Attribute	Weight value
-	1	ClC1C(O)[C@@](OC1CCl)(OC1OC(CO)C(O)C(O)C1O)CCl	8.1526	2	2.5777	-0.5777	10.0397	No			#...........	0
-	2	ClC1C(O)[C@@](OC1CO)(OC1OC(CO)C(O)C(O)C1O)CCl	5.9796	1.48	2.1112	-0.6312	6.0416	No			(...(.......	0.549
-	3	ClCC1O[C@](OC2OC(CO)C(O)C(O)C2O)(CCl)C(O)C1O	5.9303	1.89	2.1006	-0.2106	7.0497	No			(...........	-0.3596
#	4	ClC[C@]1(OC(CO)C(O)C1O)OC1OC(CO)C(O)C(O)C1O	1.6574	1.3	1.1834	0.1166	3.0406	YES			/...(.......	0
*	5	BrC1C(O)[C@@](OC1CCl)(OC1OC(CO)C(Cl)C(O)C1O)CCl	10.4732	3.51	3.0759	0.4341	14.0397	No			/...........	0
+	6	ClC1C(O)C(O)C(OC1CO)O[C@@]1(OC(CCl)C(F)C1O)CCl	7.6358	3	2.4667	0.5333	14.0372	No			1...(.......	-0.221
+	7	BrC1C(O)C(O)C(OC1CO)O[C@@]1(OC(CBr)C(Br)C1O)CBr	7.6358	3.88	2.4667	1.4133	14.0372	No			1...........	-0.5936
-	8	ClC1C(O)C(O)C(OC1CO)O[C@@]1(OC(CCl)C(Cl)C1O)CCl	7.6358	3.32	2.4667	0.8533	14.0372	No			2...(.......	-0.7667
#	9	ClC1C(O)C(O)C(OC1CO)O[C@@]1(OC(CO)C(Cl)C1O)CCl	5.4627	2.34	2.0003	0.3397	10.0391	No			2...........	1.7748
-	10	BrC1C(O)C(O)C(OC1CO)O[C@@]1(OC(CBr)C(O)C1O)CBr	5.3152	2.9	1.9686	0.9314	10.0372	No			2...1.......	0
-	11	ClC1C(O)C(O)C(OC1CO)O[C@@]1(OC(CCl)C(O)C1O)CCl	5.3152	2.8	1.9686	0.8314	10.0372	No			2...2.......	0
#	12	FC1C(O)C(O)C(OC1CO)O[C@@]1(OC(CF)C(O)C1O)CF	5.3152	1.6	1.9686	-0.3686	10.0372	No			3...(.......	-0.0105
+	13	IC1C(O)C(O)C(OC1CO)O[C@@]1(OC(CI)C(O)C1O)CI	5.3152	2.08	1.9686	0.1114	10.0372	No			3...........	-2.4394
#	14	ClC1C(O)C(O)C(OC1CO)O[C@@]1(OC(CO)C(O)C1O)CCl	3.1421	2.08	1.5021	0.5779	6.0391	No			3...1.......	0
-	15	ClC1C(O)C(O)C(OC1CO)O[C@@]1(OC(CCl)C(Cl)C1O)CO	5.5929	2.2	2.0282	0.1718	11.0391	No			3...2.......	0
#	16	ClC1C(O)C(O)C(OC1CCl)O[C@@]1(OC(CCl)C(O)C1O)CCl	7.4882	2.3	2.4351	-0.1351	14.0354	No			4...(.......	0.4481
*	17	ClC1C(O)C(O)C(OC1CO)O[C@@]1(OC(CO)C(O)C1O)CO	1.0993	0.7	1.0636	-0.3636	3.041	YES			4...........	-1.804
*	18	BrC1C(O)[C@@](OC1CBr)(OC1OC(CO)C(F)C(O)C1O)CBr	10.4732	3	3.0759	-0.0759	14.0397	No			4...2.......	0
+	19	ClC1C(O)[C@@](OC1CCl)(OC1OC(CO)C(F)C(O)C1O)CCl	10.4732	2.78	3.0759	-0.2959	14.0397	No			4...3.......	0
-	20	O1C(CO)C(O)C(O)C(O[C@H]2OC(C)C(O)C(O)C2O)C1Oc1cc(O)c(C(=O)CCc2cc(O)c(OCCC)cc2)c(O)c1	9.5164	3.3	2.8705	0.4295	1.1275	YES			5...(.......	0
*	21	O[C@@]1([C@@H]2[C@](CCC[C@]2(c2c1cccc2)C)(C(O)=O)C)C(O)=O	5.6062	3.19	2.0311	1.1589	0.0966	YES			5...........	0.3073
*	22	ClCC1O[C@](OC2OC(CO)C(O)C(O)C2O)(CO)C(O)C1O	3.7573	1.3	1.6342	-0.3342	3.0515	YES			5...3.......	0
*	23	ClCC1OC(O[C@@]2(OC(CCl)C(O)C2O)CCl)C(O)C(O)C1O	5.161	1.4	1.9355	-0.5355	11.0471	No			5...4.......	0
*	24	Clc1c2c([nH]cc2CC(N)C(O)=O)ccc1	5.2724	3	1.9594	1.0406	6.0589	No			6...........	0
*	25	OC(C(O)C(=O)CO)C(O)CO	-4.0384	-0.04	-0.0393	-0.0007	0.0138	YES			=...(.......	1.9361
+	26	O1c2c(C(=O)C(OC(=O)C)C1c1cc(O)c(OC)cc1)c(O)cc(O)c2	11.0733	2.6	3.2047	-0.6047	0.0977	YES			=...........	1.3047
*	27	O1C(CO)C(O)C(O)C(O)C1Oc1ccc(cc1)C1Oc2c(ccc(O)c2)C(=O)C1	7.0458	2.4	2.3401	0.0599	2.0903	YES			=...1.......	0
-	28	OC(C(NC(=O)C)C=O)C(O)C(O)CO	-2.6993	-0.26	0.2481	-0.5081	0.0256	YES			=...2.......	0
#	29	O1[C@@H](OC2CC[C@]3([C@@H](CC[C@]4([C@@H]3CC[C@@H]3C5=C[C@](CC[C@]5(CC[C@@]34C)C)(C(O)=O)C)C)C2(C)C)C=O)C(O[C@@H]2OC(C(O)=O)C(O)C(O)C2O)C(O)C(O)C1C(O)=O	14.8663	1.93	4.0189	-2.0889	3.2487	YES			=...3.......	0
+	30	O1[C@@H](OC2CC[C@]3([C@@H](CC[C@]4([C@@H]3CC=C3[C@@H]5C[C@](CC[C@]5(CC[C@@]34C)C)(C(O)=O)C)C)C2(C)C)C=O)C(O[C@@H]2OC(C(O)=O)C(O)C(O)C2O)C(O)C(O)C1C(O)=O	13.7681	2	3.7832	-1.7832	3.2514	YES			=...4.......	0
#	31	O1C(C(O)=O)C(O)C(O)C(OC2OC(C(O)=O)C(O)C(O)C2O)C1OC1CC[C@]2(C(CC[C@@]3(C2CCC2C4=C[C@@](CC[C@@]4(CC[C@@]23C)C)(C(O)=O)C)C)C1(C)C)CO	6.6259	2	2.25	-0.25	2.1998	YES			=...5.......	0
-	32	O1C(C(O)=O)C(O)C(O)C(OC2OC(C(O)=O)C(O)C(O)C2O)C1OC1CC[C@]2(C(CC[C@@]3(C2CC=C2C4C[C@@](CC[C@@]4(CC[C@@]23C)C)(C(O)=O)C)C)C1(C)C)CO	8.6255	2	2.6792	-0.6792	1.2106	YES			C...#.......	0
-	33	O1[C@H](OC2CC[C@@]34[C@@H](CC[C@H]5[C@@]3(CC[C@]3(C)[C@]5(CC[C@@H]3C(C)[C@@H]3OC(=O)C(=CC3)C)C)C4)[C@]2(C(O)=O)C)C(O[C@H]2OC(CO)C(O)C(O)C2O)C(O)C(O)C1C(OC)=O	7.919	2	2.5276	-0.5276	5.2492	No			C...(.......	0.1958
+	34	O1[C@H](OC2CC[C@@]34[C@@H](CC[C@H]5[C@@]3(CC[C@]3(C)[C@]5(CC[C@@H]3C(C)[C@@H]3OC(=O)C(=CC3)C)C)C4)[C@]2(C(O)=O)C)C(O[C@H]2OC(CO)C(O)C(O)C2O)C(O)C(O)C1CO	5.6702	1.7	2.0448	-0.3448	5.2432	No			C...........	0.1505
#	35	O1[C@H](OC2CC[C@@]34[C@@H](CC[C@H]5[C@@]3(CC[C@]3(C)[C@]5(CC[C@@H]3C(C)[C@@H]3OC(=O)C(=CC3)C)C)C4)[C@]2(C(O)=O)C)C(O[C@H]2OC(CO)C(O)C(O)C2O)C(O)C(O)C1C(O)=O	5.0359	1.88	1.9086	-0.0286	5.2443	No			C.../.......	0
#	36	S1(OC(C)=C(CCC)C(=O)N1)(=O)=O	4.977	1.48	1.896	-0.416	6.0552	No			C...1.......	1.7625
*	37	S1(OC(C)=C(CC)C(=O)N1)(=O)=O	5.2721	2.4	1.9593	0.4407	6.054	No			C...2.......	-0.2395
#	38	S1(OC=C(CC)C(=O)N1)(=O)=O	2.8657	1.3	1.4428	-0.1428	6.0568	No			C...3.......	0.4167
#	39	S1(OC(C)=C(C)C(=O)N1)(=O)=O	5.5671	2.11	2.0227	0.0873	6.0528	No			C...4.......	2.2332
*	40	S1(OC=C(C)C(=O)N1)(=O)=O	3.1607	1.3	1.5061	-0.2061	6.0556	No			C...5.......	1.4867
*	41	S1(OC(=CC(=O)N1)C)(=O)=O	4.9029	2.19	1.8801	0.3099	6.0492	No			C...6.......	0
-	42	S1(OC(=CC(=O)N1)CC)(=O)=O	4.6079	2.18	1.8168	0.3632	6.0504	No			C...=.......	-0.6816
-	43	S1(OC=CC(=O)N1)(=O)=O	2.4966	1	1.3635	-0.3635	6.052	No			C...C.......	-0.448
+	44	O1C(COC2OCC(O)C(O)C2O)C(O)C(O)C(OC2OC(CO)C(O)C(O)C2O)C1OC1CC[C@]2(C(CC[C@@]3(C2CC=C2C4[C@@]5(CC(OC5=O)C(C4)(C)C)C(O)C[C@@]23C)C)C1(C)C)C	10.1952	2.78	3.0162	-0.2362	4.2411	YES			F...(.......	0
#	45	OC(C(O)CO)C(O)C=O	-5.0342	-0.16	-0.2531	0.0931	0.016	YES			F...........	0
-	46	Fc1ccc(cc1)CCNC(=O)C(N)CC(O)=O	0.3698	0.57	0.907	-0.337	3.0518	YES			F...C.......	0
-	47	OC(=O)CC(N)C(=O)NC(CCCCC)C	1.0134	1.43	1.0451	0.3849	0.0266	YES			Br..(.......	0
+	48	O(C(=O)CC)CC(NC(=O)C(N)CC(O)=O)CC	2.4817	1.48	1.3603	0.1197	0.0295	YES			Br..........	0
*	49	O(C(=O)C(C)C)CC(NC(=O)C(N)CC(O)=O)CC	3.1459	1.38	1.5029	-0.1229	0.0331	YES			Br..C.......	0
-	50	O(C(=O)C1CC1)CC(NC(=O)C(N)CC(O)=O)CC	5.2319	1.38	1.9507	-0.5707	0.0332	YES			I...(.......	0
-	51	O(C(=O)C1CCC1)CC(NC(=O)C(N)CC(O)=O)CC	4.9369	1.4	1.8874	-0.4874	0.0344	YES			I...........	0
#	52	O(C(=O)C)CC(NC(=O)C(N)CC(O)=O)C(O)C	1.3023	0.48	1.1071	-0.6271	0.0279	YES			I...C.......	0
-	53	O(C(=O)CC)CC(NC(=O)C(N)CC(O)=O)C(O)C	1.0073	1.21	1.0438	0.1662	0.0291	YES			Cl..(.......	0
+	54	O(C(=O)C)CC(NC(=O)C(N)CC(O)=O)C(C)C	3.4409	1.58	1.5662	0.0138	0.0319	YES			Cl..........	0
*	55	O(C(=O)CC)CC(NC(=O)C(N)CC(O)=O)C(C)C	3.1459	1.6	1.5029	0.0971	0.0331	YES			Cl..C.......	0
*	56	O(C(=O)C(C)C)CC(NC(=O)C(N)CC(O)=O)C(C)C	3.81	1.1	1.6455	-0.5455	0.0368	YES			N...#.......	0
-	57	O(C(=O)C1CC1)CC(NC(=O)C(N)CC(O)=O)C(C)C	5.8961	1.22	2.0933	-0.8733	0.0368	YES			N...(.......	-0.8582
*	58	OC(=O)CC(N)C(=O)NC(CCC(C)C)C	1.9726	1.54	1.251	0.289	0.0291	YES			N...........	1.0122
*	59	O(C(=O)C1CCC1)CC(NC(=O)C(N)CC(O)=O)C(C)C	5.6011	1.06	2.03	-0.97	0.038	YES			N.../.......	0
*	60	O(C(=O)C)CC(NC(=O)C(N)CC(O)=O)CCC	2.4817	0.66	1.3603	-0.7003	0.0295	YES			N...1.......	0
*	62	O(C(=O)C)CC(NC(=O)C(N)CC(O)=O)C(OC)=O	4.236	0.91	1.7369	-0.8269	0.0339	YES			N...=.......	0
-	63	O(C(=O)CC)CC(NC(=O)C(N)CC(O)=O)C(OC)=O	3.9409	1.53	1.6736	-0.1436	0.0351	YES			N...C.......	-5.1977
-	64	O(C(=O)CCC)CC(NC(=O)C(N)CC(O)=O)C(OC)=O	3.6459	1.43	1.6102	-0.1802	0.0363	YES			O...(.......	-0.1301
*	65	O(C(=O)C(C)C)CC(NC(=O)C(N)CC(O)=O)C(OC)=O	4.6051	1.65	1.8162	-0.1662	0.0387	YES			O...........	-0.8421
#	66	O(C(=O)C(C)(C)C)CC(NC(=O)C(N)CC(O)=O)C(OC)=O	4.9486	1.81	1.8899	-0.0799	0.0454	YES			O.../.......	0
*	67	O(C(=O)CC(NC(=O)C(N)CC(O)=O)C)CC	2.7768	1.16	1.4237	-0.2637	0.0283	YES			O...1.......	-0.0672
-	68	O(C(C)C)C(=O)CC(NC(=O)C(N)CC(O)=O)C	3.2092	0.84	1.5165	-0.6765	0.0299	YES			O...2.......	0.5955
*	70	O(C(CC)C)C(=O)CC(NC(=O)C(N)CC(O)=O)C	2.9142	0.6	1.4532	-0.8532	0.0311	YES			O...3.......	0
*	71	O(C(C)(C)C)C(=O)CC(NC(=O)C(N)CC(O)=O)C	4.0039	0.68	1.6871	-1.0071	0.0354	YES			O...4.......	0
#	72	O(C(=O)CC(NC(=O)C(N)CC(O)=O)C)C1CCCCC1	4.827	0.64	1.8638	-1.2238	0.0316	YES			O...5.......	1.2007
+	74	O(C(CC)C)C(=O)CCNC(=O)C(N)CC(O)=O	-0.8881	0.73	0.6369	0.0931	0.0297	YES			O...6.......	0
+	75	O(C(C)(C)C)C(=O)CCNC(=O)C(N)CC(O)=O	0.2016	0.36	0.8709	-0.5109	0.0339	YES			O...=.......	0.1032
-	76	O(C(CC)CC)C(=O)CCNC(=O)C(N)CC(O)=O	-1.1831	0.6	0.5736	0.0264	0.0309	YES			O...C.......	0.0175
*	77	O(C(CCC)C)C(=O)CCNC(=O)C(N)CC(O)=O	-1.1831	0.68	0.5736	0.1064	0.0309	YES			O...N.......	0
#	78	O(C(=O)CCNC(=O)C(N)CC(O)=O)C1CCCC1	0.9938	1.16	1.0409	0.1191	0.0286	YES			NNC-C...101.	1.0883
*	79	O(C(=O)CCNC(=O)C(N)CC(O)=O)C1CCCCC1	0.6988	1.22	0.9776	0.2424	0.0298	YES			NNC-C...110.	0.5452
-	80	O(CCC(NC(=O)C(N)CC(O)=O)C)CC	2.6197	1.14	1.3899	-0.2499	0.0258	YES			NNC-C...202.	0
+	81	O(C(C)C)C(=O)C(CNC(=O)C(N)CC(O)=O)C	-0.2548	0.18	0.7729	-0.5929	0.0318	YES			NNC-C...211.	1.5034
*	82	O(C(C)(C)C)C(=O)C(CNC(=O)C(N)CC(O)=O)C	0.5399	0.51	0.9435	-0.4335	0.0373	YES			NNC-C...220.	0.0024
#	83	O(C(=O)C(CNC(=O)C(N)CC(O)=O)C)C1CCCC1	1.658	0.88	1.1835	-0.3035	0.0323	YES			NNC-C...303.	0
+	84	O(C(=O)C(CNC(=O)C(N)CC(O)=O)C)C1CCCCC1	1.3629	0.94	1.1202	-0.1802	0.0335	YES			NNC-C...312.	0.3865
-	85	OC(=O)CC(N)C(=O)NC(CCCCCC)C	0.7184	1.17	0.9818	0.1882	0.0278	YES			NNC-C...321.	0.7282
#	86	O(C(=O)CC(NC(=O)C(N)CC(O)=O)C)C	2.114	0.43	1.2814	-0.8514	0.0266	YES			NNC-C...330.	-0.5411
-	87	O(C(=O)CCNC(=O)C(N)CC(O)=O)C	-2.0142	0.11	0.3952	-0.2852	0.0249	YES			NNC-C...422.	2.0808
+	88	O(C(C)C)C(=O)CCNC(=O)C(N)CC(O)=O	-0.593	0.7	0.7003	-0.0003	0.0285	YES			NNC-C...431.	0.6057
*	89	O(C(=O)CC(NC(=O)C(N)CC(O)=O)C(OC)=O)CC	3.615	0.6	1.6036	-1.0036	0.0348	YES			NNC-C...440.	-1.1147
-	90	O(C(C)(C)C)C(=O)CC(NC(=O)C(N)CC(O)=O)C(OC)=O	5.1681	1.3	1.937	-0.637	0.0422	YES			NNC-F...110.	0
+	91	O(C(=O)C(NC(=O)C(N)CC(O)=O)CC)C	2.114	1.04	1.2814	-0.2414	0.0266	YES			NNC-Br..110.	0
#	92	OC(=O)CC(N)C(=O)NC(Cc1ccccc1)CC	4.1556	0.89	1.7197	-0.8297	0.0564	YES			NNC-I...110.	0
-	93	O(C(=O)C(NC(=O)C(N)CC(O)=O)CO)C	0.9984	1.49	1.0419	0.4481	0.0259	YES			NNC-Cl..110.	0
+	94	O(C(=O)C(NC(=O)C(N)CC(O)=O)CO)CC	1.6612	1.92	1.1842	0.7358	0.0276	YES			NNC-N...110.	0.291
+	95	O(C(C)C)C(=O)C(NC(=O)C(N)CC(O)=O)CO	2.4196	1.96	1.347	0.613	0.0295	YES			NNC-N...211.	0
-	96	O(C(=O)C(NC(=O)C(N)CC(O)=O)CO)CCCC	1.0712	1.75	1.0575	0.6925	0.03	YES			NNC-N...220.	4.573
-	97	O(C(=O)C(NC(=O)C(N)CC(O)=O)CO)CC(C)C	2.0303	2.21	1.2634	0.9466	0.0325	YES			NNC-N...312.	0
+	98	O(C(=O)C(NC(=O)C(N)CC(O)=O)CO)C1CCCCC1	3.7114	1.72	1.6243	0.0957	0.0309	YES			NNC-O...101.	0
+	99	O(C(=O)C(NC(=O)C(N)CC(O)=O)C(O)C)C	0.6395	1.26	0.9649	0.2951	0.0262	YES			NNC-O...110.	-1.2183
-	100	O(C(=O)C(NC(=O)C(N)CC(O)=O)C(O)C)CC	1.3023	1.93	1.1071	0.8229	0.0279	YES			NNC-O...211.	0
+	101	O(C(=O)C(NC(=O)C(N)CC(O)=O)C(O)C)CCC	1.0073	2.08	1.0438	1.0362	0.0291	YES			NNC-O...220.	0.0827
+	102	OC(=O)CC(N)C(=O)NC(Cc1ccccc1)(C)C	5.2452	1.19	1.9536	-0.7636	0.0607	YES			NNC-S...220.	-0.0357
+	103	O(C(C)C)C(=O)C(NC(=O)C(N)CC(O)=O)C(O)C	1.7348	1.93	1.2	0.73	0.0295	YES			NNC-S...404.	0
#	104	O(C(=O)C(NC(=O)C(N)CC(O)=O)C(O)C)CCCC	0.7122	1.41	0.9805	0.4295	0.0303	YES			NNC-S...413.	0
*	105	O(C(=O)C(NC(=O)C(N)CC(O)=O)C(O)C)CC(C)C	1.6714	1.97	1.1864	0.7836	0.0327	YES			NNC-S...422.	0
#	106	O(C(=O)C(NC(=O)C(N)CC(O)=O)C(O)C)C1CCCCC1	3.3525	1.44	1.5473	-0.1073	0.0311	YES			NNC-o...220.	0
-	113	OC(=O)CC(N)C(=O)NC(C(CCCCC)C)C	1.3825	1.58	1.1244	0.4556	0.0315	YES			S...(.......	0
*	115	O(C(=O)C(NC(=O)C(N)CC(O)=O)CC)CCC	2.4817	1.86	1.3603	0.4997	0.0295	YES			S...........	1.0065
*	116	O(C(=O)CNC(=O)C(N)CC(O)=O)C	-1.7192	0.68	0.4585	0.2215	0.0237	YES			S...1.......	-2.532
#	117	O(C(=O)CNC(=O)C(N)CC(O)=O)CCC	-1.3514	0.98	0.5375	0.4425	0.0266	YES			S...C.......	0
*	118	O(C(=O)CNC(=O)C(N)CC(O)=O)C1CCCCC1	0.9938	1.02	1.0409	-0.0209	0.0286	YES			\...(.......	0
#	119	O(C(=O)C(NC(=O)C(N)CC(O)=O)CCC)CCC	2.1867	1.56	1.297	0.263	0.0307	YES			\...........	0
#	120	O(C(=O)C(NC(=O)C(N)CC(O)=O)C)C	2.409	1.2	1.3447	-0.1447	0.0254	YES			\...C.......	0
#	121	O(C(=O)C(NC(=O)C(N)CC(O)=O)C)CC	3.0718	1.75	1.487	0.263	0.0271	YES			\...N.......	0
+	122	O(C(=O)C(NC(=O)C(N)CC(O)=O)C)CCC	2.7768	2.1	1.4237	0.6763	0.0283	YES			[C@@H]......	1.6616
*	123	O(C(C)C)C(=O)C(NC(=O)C(N)CC(O)=O)C	3.5042	1.95	1.5798	0.3702	0.0287	YES			[C@@].......	1.6223
-	124	O(C(=O)C(NC(=O)C(N)CC(O)=O)Cc1ccccc1)C	4.6661	2.11	1.8292	0.2808	0.0588	YES			[C@H].......	0.6465
*	125	O(C(=O)C(NC(=O)C(N)CC(O)=O)C)CCCC	2.4817	0.9	1.3603	-0.4603	0.0295	YES			[C@]........	3.6843
*	126	O(C(=O)C(NC(=O)C(N)CC(O)=O)C)CCCCC	2.1867	0.68	1.297	-0.617	0.0307	YES			[N+]........	0
+	127	O(C(C)C)C(=O)C(NC(=O)C(N)CC(O)=O)CC	3.2092	2.15	1.5165	0.6335	0.0299	YES			[O-]........	0
#	128	O(C(C)C)C(=O)C(NC(=O)C(N)CC(O)=O)C(C)C	3.8734	2.15	1.6591	0.4909	0.0335	YES			[nH]........	0
#	129	O(C(C)C)C(=O)C(NC(=O)C(N)CC(O)=O)CCC	2.9142	1.43	1.4532	-0.0232	0.0311	YES			c...(.......	0.7461
*	130	O(C(C)(C)C)C(=O)C(NC(=O)C(N)CC(O)=O)C(OC)=O	5.4631	2.03	2.0003	0.0297	0.041	YES			c...........	0.8769
-	131	O(C(CC)CC)C(=O)C(NC(=O)C(N)CC(O)=O)C(OC)=O	4.0784	2.79	1.7031	1.0869	0.0379	YES			c.../.......	0
+	133	OC(=O)CC(N)C(=O)NCCC1CCCCC1	3.4529	0.85	1.5688	-0.7188	0.0279	YES			c...1.......	-0.0649
-	134	O(C(=O)C(NC(=O)C(N)CC(O)=O)CC1CCCCC1)C	3.6841	2.3	1.6184	0.6816	0.035	YES			c...2.......	-1.5263
-	135	O(C(=O)C(NC(=O)C(N)CC(O)=O)C(OC)=O)C1CCCC1	6.2553	2.92	2.1704	0.7496	0.0357	YES			c...3.......	0
-	136	O(C(=O)C(NC(=O)C(N)CC(O)=O)C(OC)=O)C1CCCCC1	5.9603	3.14	2.1071	1.0329	0.0369	YES			c...4.......	0
*	137	O(C(=O)C(NC(=O)C(N)CC(O)=O)C(OC)=O)C1CC(CCC1)C	6.2077	3.02	2.1602	0.8598	0.0425	YES			c...C.......	1.4468
#	138	O(C(=O)C(NC(=O)C(N)CC(O)=O)C(OC)=O)C1CC(CC(C1)C)(C)C	7.2153	2.76	2.3765	0.3835	0.0528	YES			c...F.......	0
+	139	O(C(OC(=O)C(NC(=O)C(N)CC(O)=O)C(OC)=O)=O)C1CC2CC[C@]1(C)C2(C)C	11.3407	3.16	3.2621	-0.1021	1.0758	YES			c...Br......	0
+	141	O(C(=O)C(NC(=O)C(N)CC(O)=O)CCCC)C	1.5239	1.49	1.1547	0.3353	0.029	YES			c...Cl......	0
#	142	O(C(C)(C)C)C(=O)C(NC(=O)C(N)CC(O)=O)C(OCC)=O	6.1259	2.32	2.1426	0.1774	0.0427	YES			c...N.......	0
#	143	O(C(=O)C(NC(=O)C(N)CC(O)=O)C(OCC)=O)C1CCCC1	6.9181	2.44	2.3127	0.1273	0.0374	YES			c...O.......	0
#	144	O(C(=O)C(NC(=O)C(N)CC(O)=O)C(OCC)=O)C1CCCCC1	6.6231	2.68	2.2494	0.4306	0.0386	YES			c...\.......	0
#	145	O(C(=O)C(NC(=O)C(N)CC(O)=O)C(OCC)=O)C1CCCCC1C	8.5377	3.09	2.6604	0.4296	0.0418	YES			c...c.......	-0.3952
+	146	O(C(OC(=O)C(NC(=O)C(N)CC(O)=O)C(OCC)=O)=O)C1CC2CC[C@]1(C)C2(C)C	12.0035	4.05	3.4044	0.6456	1.0775	YES			o...........	0
#	147	O(C(=O)C(NC(=O)C(N)CC(O)=O)CCC(C)C)C	2.1881	2.11	1.2973	0.8127	0.0326	YES			o...1.......	0
+	148	O(C(=O)C(NC(=O)C(N)CC(O)=O)CCCCC)C	1.2289	1.9	1.0914	0.8086	0.0302	YES			o...c.......	0
-	149	O(C(=O)C(NC(=O)C(N)CC(O)=O)CCCCCC)C	0.9339	2.07	1.028	1.042	0.0314	YES
*	150	OC(=O)CC(N)C(=O)NC(Cc1ccccc1)C	4.4506	1.56	1.783	-0.223	0.0552	YES
*	151	OC(=O)CC(N)C(=O)NC(Cc1ccc(cc1)C)C	6.1625	0.89	2.1505	-1.2605	0.0609	YES
*	152	O(CC(NC(=O)C(N)CC(O)=O)C)c1ccccc1	4.6025	1.19	1.8156	-0.6256	0.0514	YES
*	153	O(C(=O)C(NC(=O)C(N)CC(O)=O)CCCCNOC(=O)C)C	-0.4694	0.27	0.7268	-0.4568	3.037	YES
+	154	O(C(=O)C(NC(=O)C(N)CC(O)=O)CCCNOC(=O)C)C	-0.1743	0.25	0.7902	-0.5402	3.0358	YES
-	155	O(C(=O)C(CC(NC(=O)C(N)CC(O)=O)C(OC)=O)C)C	3.3213	1.15	1.5406	-0.3906	0.0379	YES
+	156	O(C(=O)C(NC(=O)C(N)CC(O)=O)C(O)CCC)C	0.0494	1.16	0.8382	0.3218	0.0286	YES
#	158	O(C(=O)CCCNC(=O)C(N)CC(O)=O)C	-2.3092	0.13	0.3319	-0.2019	0.0261	YES
#	159	Fc1ccc(cc1)CC(NC(=O)C(N)CC(O)=O)C	4.172	1.5	1.7232	-0.2232	3.0532	YES
#	160	S(CC(NC(=O)C(N)CC(O)=O)C(OC)=O)CC	5.6133	1.6	2.0326	-0.4326	1.0508	YES
+	161	S(CC(NC(=O)C(N)CC(O)=O)C(OC)=O)CCC	5.3183	2.11	1.9692	0.1408	1.052	YES
*	162	S(C(C)C)CC(NC(=O)C(N)CC(O)=O)C(OC)=O	6.3717	2.23	2.1954	0.0346	1.0527	YES
#	163	S(C(C)(C)C)CC(NC(=O)C(N)CC(O)=O)C(OC)=O	7.1663	2.95	2.366	0.584	1.0582	YES
#	164	O(C(C)(C)C)CC(NC(=O)C(N)CC(O)=O)C(OC)=O	5.306	2.15	1.9666	0.1834	0.0384	YES
+	165	Oc1ccc(cc1)CC(NC(=O)C(N)CC(O)=O)C(OC)=O	3.2758	2.15	1.5308	0.6192	1.06	YES
-	166	O(C(=O)C(NC(=O)C(N)CC(O)=O)CCC(OC)=O)C	2.6572	2	1.398	0.602	0.0343	YES
#	167	O(C(=O)C)CCNC(=O)C(N)CC(O)=O	-0.7305	0.28	0.6708	-0.3908	0.0256	YES
+	168	O(C(=O)CC)CCNC(=O)C(N)CC(O)=O	-1.0255	0.61	0.6074	0.0026	0.0268	YES
+	169	O(C(=O)CCC)CCNC(=O)C(N)CC(O)=O	-1.3205	0.56	0.5441	0.0159	0.028	YES
+	170	o1cccc1CC(NC(=O)C(N)CC(O)=O)C	5.5374	1.16	2.0163	-0.8563	3.0395	YES
-	171	O(C(=O)C(C)C)CCNC(=O)C(N)CC(O)=O	-0.3614	1.16	0.75	0.41	0.0305	YES
*	172	O(C(=O)C1CC1)CCNC(=O)C(N)CC(O)=O	1.7247	1.03	1.1978	-0.1678	0.0305	YES
-	173	O(C(=O)C1CCC1)CCNC(=O)C(N)CC(O)=O	1.4297	0.99	1.1345	-0.1445	0.0317	YES
+	174	O(C(=O)CC(C)C)CCNC(=O)C(N)CC(O)=O	-0.6564	1.36	0.6867	0.6733	0.0317	YES
+	175	O(C(=O)C)CC(NC(=O)C(N)CC(O)=O)C	3.0718	1.61	1.487	0.123	0.0271	YES
-	176	O(C(=O)CC)CC(NC(=O)C(N)CC(O)=O)C	2.7768	1.86	1.4237	0.4363	0.0283	YES
#	177	O(C(=O)C=C)CC(NC(=O)C(N)CC(O)=O)C	3.1663	1.85	1.5073	0.3427	0.0403	YES
+	178	O(C(=O)CCC)CC(NC(=O)C(N)CC(O)=O)C	2.4817	1.58	1.3603	0.2197	0.0295	YES
*	179	O(C(=O)C(C)C)CC(NC(=O)C(N)CC(O)=O)C	3.4409	1.98	1.5662	0.4138	0.0319	YES
*	180	O(C(=O)C(C)=C)CC(NC(=O)C(N)CC(O)=O)C	5.8044	1.99	2.0736	-0.0836	0.0396	YES
#	181	OC(=O)CC(N)C(=O)NC(CC1CCCCC1)C	3.4686	1.57	1.5722	-0.0022	0.0315	YES
#	182	O(C(=O)C1CC1)CC(NC(=O)C(N)CC(O)=O)C	5.527	2.18	2.0141	0.1659	0.032	YES
+	183	O(C(=O)CCCC)CC(NC(=O)C(N)CC(O)=O)C	2.1867	0.6	1.297	-0.697	0.0307	YES
*	184	O(C(=O)C(CC)C)CC(NC(=O)C(N)CC(O)=O)C	3.1459	2.08	1.5029	0.5771	0.0331	YES
+	185	O(C(=O)CC(C)C)CC(NC(=O)C(N)CC(O)=O)C	3.1459	2.08	1.5029	0.5771	0.0331	YES
+	186	O(C(=O)C(C)(C)C)CC(NC(=O)C(N)CC(O)=O)C	3.7844	2.28	1.64	0.64	0.0386	YES
-	187	O(C(=O)C1CC1C)CC(NC(=O)C(N)CC(O)=O)C	7.8584	1.68	2.5145	-0.8345	0.0332	YES
#	188	O(C(=O)C1CCC1)CC(NC(=O)C(N)CC(O)=O)C	5.2319	2.24	1.9507	0.2893	0.0332	YES
+	189	O(C(=O)C(CC)CC)CC(NC(=O)C(N)CC(O)=O)C	2.8509	1.53	1.4396	0.0904	0.0343	YES
-	190	O(C(=O)C1CCC1C)CC(NC(=O)C(N)CC(O)=O)C	7.5633	2.13	2.4512	-0.3212	0.0344	YES
#	191	O(C(=O)C1CCCC1)CC(NC(=O)C(N)CC(O)=O)C	4.9369	1.7	1.8874	-0.1874	0.0344	YES
-	192	OC(=O)CC(N)C(=O)NC(CCCC)C	1.3084	1.6	1.1085	0.4915	0.0254	YES
*	193	O(C(=O)C)CC(NC(=O)C(N)CC(O)=O)CO	1.9871	1.23	1.2542	-0.0242	0.0279	YES
+	194	O(C(=O)CC)CC(NC(=O)C(N)CC(O)=O)CO	1.6921	1.99	1.1908	0.7992	0.0291	YES
#	195	O(C(=O)C1CC1)CC(NC(=O)C(N)CC(O)=O)CO	4.4423	1.96	1.7812	0.1788	0.0328	YES
#	196	O(C(=O)C(C)C)CC(NC(=O)C(N)CC(O)=O)CO	2.3562	1.48	1.3334	0.1466	0.0327	YES
*	197	O(C(=O)CCC)CC(NC(=O)C(N)CC(O)=O)CO	1.3971	0.58	1.1275	-0.5475	0.0303	YES
+	198	O(C(=O)C1CCC1)CC(NC(=O)C(N)CC(O)=O)CO	4.1473	1.71	1.7179	-0.0079	0.034	YES
#	199	O(C(=O)CC(C)C)CC(NC(=O)C(N)CC(O)=O)CO	2.0612	1.3	1.2701	0.0299	0.0339	YES
#	200	O(C(=O)C(CC)C)CC(NC(=O)C(N)CC(O)=O)CO	2.0612	1.21	1.2701	-0.0601	0.0339	YES
+	201	O(C(=O)C1CCCC1)CC(NC(=O)C(N)CC(O)=O)CO	3.8522	0.92	1.6545	-0.7345	0.0352	YES
#	202	O(C(=O)C)CC(NC(=O)C(N)CC(O)=O)CC	2.7768	1.16	1.4237	-0.2637	0.0283	YES
+	204	O1[C@@H](OC2CC[C@@]3([C@H](CCC(C)=C3CCc3ccoc3)C2(C)C)C)C(O[C@@H]2OCC(O)C(O)C2O)C(O)C(O)C1CO	5.9169	2.7	2.0978	0.6022	7.1447	No
-	205	Brc1c(CCC(O)=O)c(Br)cc(Br)c1C(=O)N	8.7351	3.6	2.7027	0.8973	11.0487	No
-	206	OC(=O)CN/C(=N/c1ccc(cc1)C#N)/NCc1cc(ccc1)C	22.1053	5.3	5.5729	-0.2729	14.0925	No
#	207	S(O)(=O)(=O)NC1CCCCC1	2.4963	1.48	1.3635	0.1165	6.0274	No
*	208	O1C(COC(=O)C)C(O)C(O)C1OC1CC[C@]2(C(CC[C@@]3(C2CC(OC2OC(C)C(O)C(O)C2O)C2[C@@]3(CCC2[C@@]2(OC(CC2)C(O)(C)C)C)C)C)C1(C)C)C	14.2954	2.3	3.8964	-1.5964	2.171	YES
#	209	O(CC)c1ccc(NC(=O)N)cc1	6.2603	2.3	2.1715	0.1285	1.0456	YES
#	210	O1C(C)C(O)C(O)C(O)C1OC1C(O)C(O)C(OC1O[C@@]12CCC3[C@](CC1=C)(C2)CCC1[C@@](CCC[C@]13C)(C(OC1OC(CO)C(O)C(O)C1O)=O)C)CO	4.1905	1.93	1.7272	0.2028	3.1291	YES
-	211	OC(C(O)CO)CO	-3.9735	-0.2	-0.0254	-0.1746	0.0092	YES
-	213	OC(C(O)C(O)C)C(O)C=O	-5.3931	-0.16	-0.3301	0.1701	0.0163	YES
-	214	OC(C(O)C(O)CO)C(O)CO	-7.5125	-0.24	-0.7851	0.5451	0.0108	YES
*	215	OC(C(O)C(O)C=O)C(O)CO	-6.8036	-0.19	-0.633	0.443	0.0168	YES
+	216	O1CC(O)C(O)C(O)C1OC1CC(C=O)=C(CC\C(=C\CO)\C)[C@]2(C1[C@](CCC2)(CO)C)C	10.7009	1.74	3.1247	-1.3847	9.0935	No
*	218	O1[C@@H](OC2CC[C@@]3([C@@H]4[C@@](CC[C@H]3C2(C)C)(C)[C@]2(CC[C@]3([C@H](C2=CC4=O)C[C@](CC3)(C(O)=O)C)C)C)C)C(O[C@@H]2OC(C(O)=O)C(O)C(O)C2O)C(O)C(O)C1C(O)=O	7.3144	1.96	2.3978	-0.4378	2.2359	YES
+	219	O1c2c([C@H]3c4cc(O)c(O)cc4C[C@]3(O)C1)ccc(O)c2O	1.5689	2.08	1.1644	0.9156	4.1109	YES
+	220	O1C(CO)C(O)C(O)C(O)C1Oc1cc(O)c(C(=O)CCc2cc(O)c(OC)cc2)c(O)c1	5.5421	2	2.0173	-0.0173	1.0963	YES
#	221	O1C(CO)C(O)C(O)C(O[C@H]2OC(C)C(O)C(O)C2O)C1Oc1cc(O)c(C(=O)CCc2cc(O)c(OCC)cc2)c(O)c1	9.8115	3	2.9338	0.0662	1.1263	YES
+	222	O1C(CO)C(O)C(O)C(O)C1OCC(O)C(O)C(O)C(O)CO	-10.1026	-0.27	-1.3412	1.0712	0.021	YES
#	223	O1C(CO)C(O)C(O)C(O)C1OCC(O)C(O)C(O)C(=O)CO	-6.6285	-0.32	-0.5954	0.2754	0.024	YES
#	224	O1CC(Cc2c1cccc2)c1cc(O)c(OC)cc1	8.7288	2.3	2.7014	-0.4014	0.0852	YES
-	225	S1c2c(CCC1c1cc(O)c(OC)cc1)cccc2	6.9638	2.3	2.3225	-0.0225	0.1099	YES
#	226	S1Cc2c(SC1c1cc(O)c(OC)cc1)cccc2	12.9153	4	3.6001	0.3999	2.1297	YES
-	227	S1c2c(SCC1c1cc(O)c(OC)cc1)cccc2	10.804	2.65	3.1469	-0.4969	2.1278	YES
+	229	S1c2c(COC1c1cc(O)c(O)cc1)cccc2	5.2585	2.3	1.9564	0.3436	0.1085	YES
*	230	S1c2c(COC1c1cc(O)ccc1)cccc2	5.6851	2	2.048	-0.048	0.1069	YES
*	231	S1(=O)(=O)CC(Oc2c1cccc2)c1cc(O)c(OC)cc1	9.9499	1.7	2.9635	-1.2635	4.1052	YES
#	232	O(C)c1ccc(cc1O)C(Oc1ccccc1)O	2.8471	2.18	1.4388	0.7412	1.0711	YES
+	233	S1CC(Oc2c1cc(O)cc2)c1cc(O)c(OC)cc1	7.421	2.7	2.4206	0.2794	1.1079	YES
*	234	O1Cc2c(CC1c1cc(O)c(OC)cc1)cccc2	11.6522	2.54	3.329	-0.789	0.0852	YES
*	235	O(C)c1ccc(cc1O)CCC(=O)c1c(O)cc(O)cc1O	4.2748	2.82	1.7453	1.0747	0.0801	YES
-	236	O(C)c1ccc(cc1O)CCC(=O)c1cc(ccc1)C(O)=O	6.1062	1.9	2.1384	-0.2384	0.086	YES
*	237	S1c2c(SC1c1cc(O)c(OC)cc1)cccc2	9.2564	2.3	2.8147	-0.5147	2.1266	YES
#	238	S1c2c(OC1c1cc(O)c(OC)cc1)cccc2	7.4136	2.48	2.419	0.061	0.1087	YES
-	239	O1c2cc(O)c(O)cc2C2c3c(OC[C@@]12O)c(O)c(O)cc3	5.0361	2.08	1.9087	0.1713	4.1024	YES
#	240	O1c2cc(OC)ccc2C2c3c(OC[C@@]12O)cccc3	9.1992	2	2.8024	-0.8024	4.1025	YES
+	241	O(C)c1cc2CCC3C4CCC[C@]4(CCC3c2cc1O)C	0.7692	1.7	0.9927	0.7073	1.1097	YES
+	242	O1c2c(CCC1c1cc(O)c(OC)cc1)cccc2	7.6984	2.54	2.4802	0.0598	0.0833	YES
-	243	O1c2c(OCC1c1cc(O)c(OC)cc1)cccc2	9.6958	2.65	2.909	-0.259	0.0834	YES
*	244	S1Cc2c(OC1c1cc(O)c(OC)cc1)cccc2	11.0724	2.7	3.2045	-0.5045	0.1118	YES
#	245	S1CC(Oc2c1cccc2)c1cc(O)c(OC)cc1	7.8476	2.4	2.5122	-0.1122	1.1063	YES
-	246	S1c2c(OCC1c1cc(O)c(OC)cc1)cccc2	8.9612	3.3	2.7513	0.5487	0.11	YES
-	247	O1C(CO)C(O)C(O)C(O)C1O[C@@H](C(O)C(O)CO)C(O)CO	-8.1436	-0.46	-0.9206	0.4606	0.0252	YES
*	248	O1C(CO)C(O)C(O)C(O)C1O[C@@H](C(O)C(O)C=O)C(O)CO	-7.4347	-0.6	-0.7684	0.1684	0.0312	YES
+	249	O1C(CO)C(O)C(O)C(O)C1O[C@@H](C(O)C(=O)CO)C(O)CO	-4.6694	-0.3	-0.1748	-0.1252	0.0282	YES
-	250	O1C(CO)C(O)C(O)C(O)C1OC(C(O)C(O)C(=O)CO)CO	-5.8371	-0.3	-0.4255	0.1255	0.0254	YES
-	251	O1c2c(OC1)cccc2C\N=C(\Nc1ccc(cc1)C#N)/NCC(O)=O	22.6261	5.35	5.6847	-0.3347	16.0998	No
+	255	O1C(CO)C(O)C(O)C(O)C1O	-5.1601	-0.28	-0.2801	0.0001	0.0108	YES
*	256	O1C(CO)C(O)C(O)C(O)C1OC(C(O)(C)C)CCC(C)[C@H]1CC[C@]2([C@@H]3CC=C4[C@H](CCC(O[C@H]5OC(CO)C(O)C(O)C5O)C4(C)C)[C@]3(C)C(O)C[C@@]12C)C	4.7539	1.92	1.8481	0.0719	1.2134	YES
-	257	O1C(CO)C(O)C(O)C(O[C@H]2OC(CO)C(O)C(O)C2O)C1OC(C(O)(C)C)CCC(C)[C@@H]1CC[C@@]2([C@@H]3CC=C4[C@@H](CCC(O[C@@H]5OC(COC6OC(CO)C(O)C(O)C6O)C(O)C(O)C5O)C4(C)C)[C@]	7.2958	2.49	2.3938	0.0962	6.2214	No
+	258	O1C(COC2OC(CO)C(O)C(O)C2O)C(O)C(O)C(O[C@@H]2OC(CO)C(O)C(O)C2O)C1OC(C(O)(C)C)CCC(C)[C@@H]1CC[C@]2([C@@H]3CC=C4[C@H](CCC(O[C@H]5OC(COC6OC(CO)C(O)C(O)C6O)C(O)C(	6.2448	2.53	2.1682	0.3618	7.1988	No
*	259	O1C(CO)C(O)C(O)C(OC2OC(C)C(O)C(O)C2O)C1Oc1cc(O)c(C(=O)CCc2ccc(O)cc2)c(O)c1	5.3787	2	1.9822	0.0178	1.1159	YES
-	260	O1C(CO)C(O)C(O)C(O[C@H]2OC(C)C(O)C(O)C2O)C1Oc1cc(O)c(C(=O)CCc2cc(O)c(O)cc2)c(O)c1	6.2655	2	2.1726	-0.1726	1.1198	YES
#	261	O1C(CO)C(O)C(O)C(O[C@H]2OC(C)C(O)C(O)C2O)C1Oc1cc(O)c(C(=O)CCc2cc(O)c(OC)cc2)c(O)c1	9.1487	3.04	2.7915	0.2485	1.1246	YES
+	262	O(C(=O)C(NC(=O)C(NCCC(C)(C)C)CC(O)=O)Cc1ccccc1)C	7.1236	3.89	2.3568	1.5332	0.0754	YES
-	263	O1C(CO)C(O)C(O)C(OC2OC(C)C(O)C(O)C2O)C1OC1CC2[C@@](C3C(CC2=O)C2CCC(C(C)C4OC(OC5OC(C)C(O)C(O)C5O)C(CC4)C)[C@@]2(CC3)C)(CC1)C	5.5528	2.65	2.0196	0.6304	2.2106	YES
#	264	O1C(Cc2c(C1=O)c(O)ccc2)c1cc(O)c(OC)cc1	9.7118	2.85	2.9124	-0.0624	1.0879	YES
*	265	O(C)c1ccc(NCc2ccccc2)cc1O	8.2847	2.4	2.6061	-0.2061	0.0753	YES
*	266	O1C(Cc2c(cccc2)C1=O)c1cc(O)c(OC)cc1	10.1385	2	3.004	-1.004	1.0863	YES
+	267	O1c2c(C(=O)CC1c1cc(O)c(OC)cc1)c(O)ccc2	9.2714	2.54	2.8179	-0.2779	0.0874	YES
#	268	O1c2c(C(=O)CC1c1cc(O)c(OCC)cc1)c(O)ccc2	9.9342	2.18	2.9602	-0.7802	0.0892	YES
-	269	O1C(Oc2c(cccc2)C1=O)c1cc(O)c(OC)cc1	8.381	2	2.6267	-0.6267	2.0828	YES
*	270	S1c2c(cccc2)C(OC1c1cc(O)c(OC)cc1)=O	6.8707	2.48	2.3025	0.1775	0.1166	YES
-	271	O(C)c1ccc(cc1O)CCc1ccccc1	6.1698	2.48	2.1521	0.3279	0.0728	YES
+	272	O1[C@H](OC2CC[C@]3([C@H](C2)C(=O)C=C2[C@H]4CC[C@H](C(C)[C@@H]5OC(O[C@H]6OC(C)C(O)C(O)C6O)C(CC5)C)[C@@]4(CC[C@H]23)C)C)C(O[C@H]2OC(C)C(O)C(O)C2O)C(O)C(O)C1CO	7.9767	2.78	2.5399	0.2401	10.2303	No
#	273	O1C(CO)C(O)C(O)C(O)C1Oc1cc(O)c(C(=O)CCc2ccc(O)cc2)c(O)c1	3.0857	1.6	1.49	0.11	1.0898	YES
+	274	O1CC(O)C(O)C(O)[C@]1(O)CO	-2.4595	-0.15	0.2996	-0.4496	0.0276	YES
+	275	O1[C@@H](OC2[C@@H]3[C@](CC[C@H]3[C@](O)(C\C=C\C(O)(C)C)C)(C)[C@]3([C@H](C2)[C@@](CCC(O)=O)(C)C(CC3)C(C)=C)C)C(O)C(O)C(O)C1C	5.2265	1.8	1.9495	-0.1495	7.1684	No
*	276	O1CC(O)C(O)C(O)[C@@H]1OC1[C@@H]2[C@@](CC[C@@H]2[C@@](O)(C\C=C\C(O)(C)C)C)(C)[C@]2([C@@H](C1)[C@@](CCC(O)=O)(C)C(CC2)C(C)=C)C	12.7726	1.88	3.5695	-1.6895	7.1595	No
+	277	O1C(COC2OC(CO)C(O)C(O)C2O)C(O)C(O)C(O)C1O[C@@]1(OC(CO)C(O)C1O)CO	-3.6916	-0.6	0.0351	-0.6351	0.0686	YES
*	278	O1C(CO)C(O)C(O)C(O)C1OC(=O)[C@]1([C@H]2CC[C@@]34[C@H](CC[C@](O[C@H]5OC(CO)C(O)C(O[C@H]6OC(CO)C(O)C(O)C6O)C5O[C@@H]5OC(CO)C(O)C(O)C5O)(C3)C(C4)=C)[C@@]2(CCC1)	4.9541	2.47	1.8911	0.5789	7.2334	No
*	279	O1[C@H](OC2C(O)C(O[C@@H](O[C@]34CC[C@H]5[C@@](CC3=C)(C4)CC[C@@H]3[C@](CCC[C@]35C)(C(O)=O)C)C2O[C@H]2OC(CO)C(O)C(O)C2O)CO)C(O)C(O)C(O)C1CO	7.0023	2.51	2.3308	0.1792	5.2083	No
-	280	O1C(CO)C(O)C(O)C(O)C1OC(=O)[C@@]1([C@H]2CC[C@@]34[C@H](CC[C@@](O[C@H]5OC(CO)C(O)C(O[C@@H]6OC(CO)C(O)C(O)C6O)C5O[C@@H]5OC(C)C(O)C(O)C5O)(C3)C(C4)=C)[C@@]2(CCC	3.7538	1.93	1.6334	0.2966	7.2343	No
-	281	O1C(CO)C(O)C(O)C(O[C@H]2OC(CO)C(O)C(O)C2O)C1OC(=O)[C@@]1([C@@H]2CC[C@@]34[C@@H](CC[C@](O[C@@H]5OC(CO)C(O)C(O[C@H]6OC(CO)C(O)C(O)C6O)C5O[C@H]5OC(CO)C(O)C(O)C5	8.3328	2.51	2.6164	-0.1064	7.1974	No
+	282	O1C(CO)C(O)C(O)C(O)C1OC1C(O)C(O)C(OC1O[C@]12CCC3[C@](CC1=C)(C2)CCC1[C@](CCC[C@]13C)(C(OC1OC(CO)C(O)C(O)C1OC1OC(CO)C(O)C(O)C1O)=O)C)CO	5.7279	2.35	2.0572	0.2928	3.1412	YES
#	283	O1C(CO)C(O)C(O)C(O)C1OC(=O)[C@]1([C@@H]2CC[C@@]34[C@@H](CC[C@@](O[C@H]5OC(CO)C(O)C(O[C@H]6OC(CO)C(O)C(O)C6O)C5O[C@H]5OCC(O)C(O)C5O)(C3)C(C4)=C)[C@@]2(CCC1)C)	5.0395	2.05	1.9094	0.1406	7.2388	No
#	284	O1C(C)C(O)C(O)C(O)C1O	-3.7495	-0.5	0.0227	-0.5227	0.0103	YES
-	286	O1C(CO)C(O)C(O)C(O)C1OC(=O)[C@@]1([C@@H]2CC[C@]34[C@@H](CC[C@@](O[C@@H]5OC(CO)C(O)C(O)C5O)(C3)C(C4)=C)[C@@]2(CCC1)C)C	5.4926	2.06	2.0067	0.0533	1.189	YES
#	287	S1(=O)(=O)NC(=O)c2c1cccc2	0.9037	2.57	1.0216	1.5484	4.0685	YES
+	288	O1c2c(CC(O)C1c1ccc(O)cc1)c(O)cc(O)c2C1c2c(OC(C1O)c1ccc(O)cc1)c1[C@@H]3c4c(O[C@@](Oc1cc2O)([C@H]3O)c1ccc(O)cc1)cc(O)cc4O	4.7844	1.54	1.8546	-0.3146	8.2755	No
#	289	O1C(COC2OC(CO)C(O)C(O)C2O)C(O)C(O)C(O[C@H]2OC(CO)C(O)C(O)C2O)C1OC(C(O)(C)C)CCC(C)[C@@H]1CC[C@@]2([C@@H]3CC=C4[C@@H](CCC(O[C@H]5OC(CO)C(O)C(O)C5O)C4(C)C)[C@]3	7.0063	2.75	2.3316	0.4184	0.2399	YES
-	292	O1C(COC2OC(COC3OC(CO)C(O)C(O)C3O)C(O)C(O)C2O)C(O)C(O)C(O)C1O[C@@]1(OC(CO)C(O)C1O)CO	-11.1163	-0.66	-1.5588	0.8988	2.0885	YES
*	293	O1[C@@H](OC2[C@H](OC(CO)C(O)C2O)O[C@@]23CC[C@@H]4[C@@](CC2=C)(C3)CC[C@H]2[C@@](CCC[C@]24C)(C(O)=O)C)C(O)C(O)C(O)C1CO	7.3866	2.05	2.4132	-0.3632	3.1747	YES
+	294	O1C(CO)C(O)C(O)C(O)C1OC(=O)[C@@]1([C@@H]2CC[C@]34[C@H](CC[C@@](O[C@@H]5OC(CO)C(O)C(O)C5O[C@H]5OC(CO)C(O)C(O)C5O)(C3)C(C4)=C)[C@@]2(CCC1)C)C	7.28	2.27	2.3904	-0.1204	1.2324	YES
#	296	OC(=O)CN/C(=N\c1ccc(cc1)C#N)/NC1CCCCCCCC1	19.0064	5.3	4.9077	0.3923	14.0615	No
-	297	O1C(CO)C(O)C(O)C(O)C1O[C@@]1(OC(CO)C(O)C1O)CO	-4.574	0	-0.1543	0.1543	0.0421	YES
#	299	O(C(=O)C(NC(=O)C(NC(=O)Nc1ccc(cc1)C#N)CC(O)=O)Cc1ccccc1)C	15.8537	4.15	4.2309	-0.0809	5.1009	No
*	301	O1c2c(C(=O)C(OC(=O)C)C1c1cc(O)c(O)cc1)c(O)cc(O)c2	8.1902	1.9	2.5858	-0.6858	0.0929	YES
*	302	O1[C@@H](OC2C(O[C@H](OC3C(O[C@@H](OC4CC[C@@]5([C@H](C4)CC[C@H]4[C@@H]5CC(OC(=O)C)[C@@]5(C)[C@@](O)(CC[C@]45O)C(OC(=O)C(CC)C)C)C)CC3OC)C)CC2OC)C)C(O)C(OC)C(O)	21.22	3	5.3829	-2.3829	6.2623	No
+	303	O(C)c1ccc(cc1)\C=C\C	5.1538	1.11	1.9339	-0.8239	6.0553	No
*	304	O=C\C=C\c1ccccc1	2.3372	1.7	1.3293	0.3707	6.0529	No
#	305	O1C(CO)C(O)C(O)C(O)C1O[C@H]1OC(CO)C(O)C(O)C1O	-7.6873	-0.37	-0.8226	0.4526	0.0281	YES
+	306	OC(=O)C(N)Cc1c2c([nH]c1)cccc2	6.9335	1.54	2.316	-0.776	3.0625	YES
-	307	OC(C(O)CO)C(O)CO	-5.743	-0.01	-0.4053	0.3953	0.01	YES
-	308	O1CC(O)C(O)C(O)C1OC1COC(O)C(O)C1O	-2.0847	-0.4	0.3801	-0.7801	0.0214	YES
*	310	CC(=C)C1CCC(=CC1)/C=N/O	9.8294	3.3	2.9377	0.3623	9.0426	No
+	311	CC(=C)C1CCC(=CC1)C=O	7.8979	1.08	2.523	-1.443	0.0438	YES
*	312	CC1=CC(=O)[C@@H](CC1)[C@](C)(CCC=C(C)C)O	8.6224	3.13	2.6786	0.4514	1.0622	YES
*	313	O=C(O)[C@@H](N)C[C@@](O)(CC1=NCc2ccccc12)C(=O)O	5.322	3.11	1.97	1.14	3.0734	YES
#	314	C(=O)(C/N=C(\NC(c1ccccc1)c1ccccc1)/Nc1cc(cc(c1)Cl)Cl)O	24.0156	5.2	5.983	-0.783	20.1218	No
+	315	C[C@H](C(=O)NC1C(SC1(C)C)(C)C)NC(=O)[C@H](CC(=O)O)N	13.7102	3.3	3.7707	-0.4707	2.0711	YES
-	316	CCCOC1=C(C=C(C=C1)[N+](=O)[O-])N	9.1407	3.6	2.7898	0.8102	6.0568	No
